# Supplementary material for: Different Ras isoforms regulate synaptic plasticity in opposite directions
Source: EMBO J. 2025 Feb 21;44(7):2106–33. doi: 10.1038/s44318-025-00390-8 (PMC11961722; doi:10.1038/s44318-025-00390-8)
Supplement: Supplementary file 2 — Source data Fig. 1 [file 44318_2025_390_MOESM2_ESM.zip]

Archive with 14 entries (10 files):
- Fig 1/
- Fig 1/1A/
- Fig 1/1A/1A.xlsx
- Fig 1/1B/
- Fig 1/1B/1B.xlsx
- Fig 1/1B/WB Erk.tif
- Fig 1/1B/WB GFP.tif
- Fig 1/1B/WB pErk.tif
- Fig 1/1C/
- Fig 1/1C/1C.xlsx
- Fig 1/1C/MAX_Control-merged.tif
- Fig 1/1C/MAX_Control-puromycin.tif
- Fig 1/1C/MAX_DHPG-merged.tif
- Fig 1/1C/MAX_DHPG-puromycin.tif
