# Supplementary material for: Different Ras isoforms regulate synaptic plasticity in opposite directions
Source: EMBO J. 2025 Feb 21;44(7):2106–33. doi: 10.1038/s44318-025-00390-8 (PMC11961722; doi:10.1038/s44318-025-00390-8)
Supplement: Supplementary file 2 — Source data Fig. 1 [file 44318_2025_390_MOESM2_ESM.zip › Fig 1/1A/1A.xlsx]

## Sheet: 30-40 min
		Uninfected	Ras DN	Ras WT
		1.02019	0.828269	0.397562
		0.409509	1.16307	0.370942
		0.289889	0.411193	0.47011
		0.882348	0.743276	0.151525
		0.169669	0.545936	0.186812
		0.789618	0.902298	0.233798
		0.211576	0.888698	0.531381
		0.157744	0.276662	0.146795
		0.211367	0.849486
		0.431763	0.606911
		0.329196	0.491456
		0.129627	0.439126
		0.47463	0.392414
		0.626262
		0.540881
		0.478804
		0.631719
		0.467267
		0.334907
		0.0952479
		0.333143
		0.462522
		0.190124

## Sheet: Timecourse
Time (min)	Control																																		Ras DN
-5	0.890807	1.08337	1.15086	1.04396	0.959746	0.846691	0.929552	0.98271	1.06713	1.03415	1.19647	0.987054	0.833378	1.05856	0.757058	1.03112	1.06395	1.00283	0.978307	0.777919	1.06391	1.03677	1.04622	0.833524		0.978125	1.10842	1.00688	1.16669	1.18048	0.870934	1.03591	0.954174	1.10772	0.92119	1.05327	1.11462	1.00913	0.888167	0.983071	0.955655	0.986516	1.22653	1.09371	0.88581	0.975006	0.801092	1.09356	1.11821
-4	1.10861	0.949025	0.993987	0.854404	1.16115	0.798724	1.02329	0.945801	1.19745	0.704963	1.02649	1.03789	0.943482	1.01498	1.14922	0.948686	0.846653	0.95288	0.955647	0.989131	1.05524	1.08985	0.797231	1.16019	0.939183	1.07027	1.20942	0.959264	0.965588	1.17755	0.881018	0.994344	0.961181	0.985829	1.04108	0.986533	0.858196	0.961035	1.05177	1.11866	1.21719	1.13373	0.997786	0.862222	0.965278	1.14435	1.01635	1.18801	1.06191
-3	1.03006	0.879619	0.929194	0.962737	1.06181	0.92236	1.06424	1.12397	0.74584	0.90584	1.01314	0.822813	1.00267	1.05564	0.804835	0.970201	1.18388	0.951619	0.979867	1.19494	0.873903	1.12333	0.920976	1.0715	1.07716	1.06586	1.50986	0.970575	0.907356	0.98391	0.845415	1.01761	1.02213	0.824476	0.936174	0.77967	0.773239	0.936749	0.985573	1.13093	1.09702	0.876673	1.03558	0.782367	1.05505	0.928169	0.950423	1.0036	1.01638
-2	0.935985	0.81341	0.975963	1.21001	1.12185	1.1174	1.09795	0.944539	0.887954	1.099	0.922268	1.03053	0.860839	1.07612	1.22682	1.09412	1.1112	1.03376	1.07284	1.04545	1.03922	0.783116	1.06526	1.15506	0.940095	0.952576	1.07966	1.00294	0.906569	0.857771	1.10165	0.997321	1.1294	1.06641	1.10542	1.16891	0.947593	0.932525	0.957646	0.999642	0.976754	1.38147	0.898682	0.696319	1.10666	0.665617	1.07405	1.02331	1.07685
-1	1.13221	0.813155	0.910208	1.00894	0.996023	1.04941	0.971491	0.762231	1.1004	1.09511	0.841633	1.13207	0.726837	0.794692	1.04696	0.920436	0.896603	0.990758	1.1905	1.12829	1.02111	0.786801	0.893728	0.935426	1.04356	0.933169	0.911144	0.817452	1.05058	0.850893	1.30098	0.959631	1.07352	1.09557	0.942336	1.1155	0.895162	1.08089	1.00849	0.892436	0.969647	1.05492	0.93507	0.980633	1.15863	1.02086	1.30514	1.4316	0.940133
0.0916667	0.6745	0.558167	0.678667	0.591587	1.10441	0.410428	0.938154	0.634258	0.992048	0.623653	0.548495	1.00473	0.991459	0.782801	0.542925	0.85215	0.754976	0.53223	1.06516	0.860294	0.82524	0.849638	0.775639	0.763223	1.04339	1.01043	0.382081	0.665066	0.784231	1.54101	0.72477	1.01842	0.743049	0.819835	0.770917	1.25167	0.868083	1.22102	1.16676	1.13308	1.12634	1.14275	0.96226	0.813533	1.06448	1.16933	1.83959	1.46309	1.39389
0.291667	0.5355	0.424417	0.542917	0.572654	1.16851	0.717678	0.905423	0.683885	0.732001	0.975359	0.639305	1.01964	1.46814	0.812875	0.735969	0.608542	0.636487	0.34736	0.709271	0.840344	0.859024	0.501145	0.806711	1.1367	1.02433	0.878339	0.435327	0.393699	0.608139	0.737717	0.618076	0.822167	1.03263	0.877123	0.576167	1.20592	0.75725	1.38557	0.942206	0.951824	1.04959	1.76432	1.32689	0.658157	1.30503	1.4264	1.66549	1.25909	1.66472
0.491667	0.46175	0.254917	0.713333	0.49133	0.844596	0.560518	0.746384	0.746944	0.950042	0.529526	0.663304	0.930078	1.382	0.628579	0.426443	0.495379	0.49359	0.440951	0.547561	0.773166	0.872511	0.396326	0.630204	0.901687	0.921624	0.750286	0.178554	0.395411	0.560774	0.713965	0.708249	0.62654	0.97403	0.957952	0.531833	1.06092	0.67725	1.55906	1.14633	1.04382	1.07358	2.03708	1.17669	0.648882	1.29395	1.60002	1.29279	1.09368	1.63791
0.691667	0.569083	0.302583	0.663	0.485624	0.81775	0.305634	0.781869	0.535109	1.0834	0.670805	0.641585	0.65749	1.17861	0.645515	0.504989	0.381199	0.551765	0.0712802	0.455056	0.731827	0.794038	0.14661	0.655851	0.898342	0.892025	0.723281	0.0223724	0.325482	0.737171	0.30618	0.82286	0.387516	0.800883	0.978805	0.440417	1.11458	0.513667	1.65951	0.993077	1.07044	1.11442	2.00392	0.956566	0.594026	1.36875	1.15665	1.08768	1.20476	1.33928
0.891667	0.462833	0.282667	0.615167	0.669703	0.781493	0.291758	0.837016	0.491794	1.08209	0.656865	0.611696	0.782608	0.869718	0.435681	0.510379	0.398675	0.559211	0.053246	0.372745	0.607618	0.722754	0.0969455	0.785776	0.840722	0.86555	0.67952	0.0254559	0.314959	0.266576	0.310666	0.738687	0.311363	0.859309	0.743824	0.501083	1.12733	0.696667	1.55401	1.05987	0.839832	1.0652	2.01523	1.05152	0.6151	1.28855	0.644939	1.23202	1.11069	0.967811
1.09167	0.508167	0.175417	0.622667	0.397043	0.658045	0.20597	0.782873	0.77388	1.28458	0.608033	0.521543	0.840553	0.987117	0.520673	0.774293	0.41609	0.506634	0.0551636	0.188051	0.421904	0.736025	0.105058	0.851828	0.77057	0.785733	0.662546	0.040346	0.279522	0.360425	0.281125	0.59448	0.279369	0.873524	0.759912	0.442083	1.06317	0.534833	1.45307	1.0132	1.00291	1.23351	2.0835	1.05566	0.46844	1.43052	1.45305	0.953708	1.23057	0.972664
1.29167	0.564583	0.341583	0.607909	0.0743044	0.677613	0.298745	0.875652	0.488219	1.37223	0.549653	0.539897	0.832982	0.955459	0.538696	0.607387	0.365306	0.469769	0.243652	0.177369	0.285442	0.574879	0.113812	0.779748	0.741875	0.776293	0.665909	0.0624741	0.295327	0.463296	0.371233	0.487618	0.267924	0.790011	0.72608	0.379167	0.9845	0.432	1.60607	0.880828	1.05103	1.1274	2.01031	1.14865	0.643094	1.43831	0.925064	0.789635	1.24427	0.934994
1.49167	0.433833	0.172333	0.495833	-0.0422252	0.75134	0.219426	0.860466	0.665082	1.37769	0.416948	0.528871	0.70927	1.19477	0.719838	0.713465	0.27893	0.522534	-0.0131263	0.176533	0.293831	0.748916	0.0878404	0.76457	0.716871	0.799064	0.72607	0.0346784	0.202336	0.337423	0.394701	0.639878	0.257652	0.785357	0.656227	0.398667	0.914083	0.404333	1.35308	0.766785	0.840463	1.19087	2.11689	0.991898	0.526814	0.998511	0.98122	0.814528	1.28325	0.978287
1.69167	0.444583	0.28825	0.634167	0.130532	0.579632	0.312107	0.880313	0.551699	1.14493	0.522815	0.582406	0.672485	0.735451	0.734581	0.59331	0.222533	0.461679	0.0363419	0.185625	0.202878	0.596189	0.0717996	0.739416	0.778402	0.886112	0.682935	0.0232977	0.253987	0.43964	0.32029	0.712654	0.193502	0.772642	0.702849	0.32825	0.942	0.361333	1.37281	0.77929	0.859208	1.29434	1.67008	0.937429	0.624253	1.2732	0.701909	0.91364	1.26073	0.936895
1.89167	0.363083	0.187583	0.780083	0.0124231	0.630782	0.241191	0.961382	0.4246	0.658676	0.43602	0.499096	0.718088	0.870687	0.597193	0.515331	0.216331	0.412486	0.0520977	0.152877	0.204898	0.550842	0.0842086	0.606303	0.563538	0.806663	0.691949	0.00854923	0.306583	0.403931	0.118535	0.620176	0.182233	0.598367	0.571768	0.362833	0.867	0.35925	1.30942	0.750081	0.962097	1.15964	2.19253	0.944695	0.693584	1.2821	0.742134	0.859984	1.09068	0.887576
2.09167	0.50875	0.190667	0.758417	0.213188	0.704516	0.203816	0.838027	0.445515	0.705452	0.473834	0.517066	0.493713	1.06971	0.504951	0.489638	0.194531	0.345635	0.224159	0.176892	0.350809	0.576732	0.0919577	0.54578	0.871519	0.814691	0.771523	0.0189001	0.292838	0.403981	0.0817034	0.495242	0.198824	0.642634	0.584513	0.382667	0.925833	0.36	1.30756	0.709911	1.03526	1.20645	2.14225	0.843224	0.42586	1.2169	0.737438	0.763175	0.984436	0.80679
2.29167	0.465917	0.230917	0.958917	0.220099	0.752017	0.188641	0.889404	0.424703	1.03691	0.336332	0.592723	0.537371	0.669409	0.358174	0.440103	0.264967	0.485138	0.0650735	0.171214	0.206018	0.565	0.0794547	0.59413	0.678199	0.714831	0.625369	0.033126	0.25845	0.431704	0.128205	0.373222	0.185095	0.665341	0.614352	0.31975	1.01667	0.321	1.30042	0.74264	1.1875	1.1527	1.95732	0.794002	0.465715	1.33579	0.631826	0.644817	0.981775	0.852178
2.49167	0.359083	0.208583	0.642	0.0746014	0.796742	0.263121	0.914579	0.386337	0.82944	0.349289	0.601265	0.544338	0.798563	0.216611	0.38385	0.237627	0.37632	0.0989736	0.307107	0.212271	0.65052	0.0709261	0.549791	0.581586	0.6755	0.572693	0.046803	0.212289	0.460454	0.239928	0.385904	0.163491	0.666644	0.524248	0.38475	0.943583	0.445333	1.2445	0.782309	1.1221	1.04245	1.99338	0.857362	0.516884	1.29463	0.418946	0.550756	0.967576	0.804104
2.69167	0.28325	0.220667	0.138917	0.46496	0.766662	0.262687	0.926842	0.308583	0.910663	0.263139	0.553969	0.46623	0.670706	0.373566	0.437239	0.189899	0.27745	0.13295	0.220342	0.250544	0.574729	0.0600222	0.456723	0.701841	0.714359	0.53273	0.133877	0.149346	0.306165	0.182218	0.544231	0.148537	0.62804	0.553414	0.38675	0.868667	0.478583	1.23059	0.728159	0.958603	1.24307	2.1903	0.674542	0.50423	1.06939	0.549979	0.886773	1.09382	0.8448
2.89167	0.319583	0.21725	0.442667	0.125771	0.593932	0.0971118	0.902321	0.375976	0.852037	0.174945	0.48448	0.520433	0.527363	0.338816	0.362969	0.115581	0.373023	0.00208351	0.139477	0.24898	0.502907	0.052358	0.582845	0.767806	0.697915	0.632807	0.0730539	0.214915	0.519497	0.294103	0.524839	0.18055	0.713599	0.471209	0.4105	1.00917	0.34375	1.19765	0.784938	1.12533	1.35058	1.87809	0.564704	0.650792	1.35577	0.696511	0.716383	1.01339	0.626155
3.09167	0.228083	0.32	0.688333	-0.0235418	0.584155	0.163588	1.00982	0.651157	0.947053	0.337144	0.392724	0.492424	0.854745	0.484519	0.425195	0.103243	0.347116	0.121812	0.123273	0.116414	0.500853	0.0765425	0.557035	0.897195	0.665751	0.541639	0.0318371	0.138889	0.413754	0.334642	0.687126	0.141173	0.705641	0.465844	0.3865	0.97025	0.3385	1.1568	0.858914	0.936902	1.37768	2.11021	0.825133	0.586891	1.23854	0.916245	0.823876	0.908916	0.621274
3.29167	0.32325	0.195667	0.691417	-0.0265526	0.530276	0.108556	0.916918	0.507127	0.89827	0.189829	0.474638	0.714268	0.58726	0.351385	0.3305	0.0994188	0.345986	0.103238	0.189483	0.305048	0.519621	0.0833964	0.576172	0.914002	0.664889	0.53695	0.014933	0.150354	0.428566	0.266615	0.582293	0.11085	0.654593	0.519339	0.412	0.79825	0.399667	1.19838	0.782674	1.02044	1.44167	1.69837	0.804038	0.537295	1.07677	0.360284	0.743339	0.927531	0.619602
3.49167	0.234	0.195833	0.474167	0.344981	0.436637	0.209855	0.761925	0.284584	0.936446	0.193781	0.469573	0.745735	0.635594	0.242461	0.291824	0.102843	0.46124	0.120271	0.182919	0.217908	0.583266	0.0835434	0.57054	0.989428	0.639142	0.664318	0.0737582	0.181075	0.478815	0.161871	0.454685	0.113019	0.604988	0.409158	0.17325	0.686	0.3345	1.07458	0.783498	0.971108	1.25769	1.879	0.729693	0.633183	1.1068	0.396306	0.765922	0.887441	0.576848
3.69167	0.296833	0.16775	0.42675	0.284921	0.649173	0.236776	0.770927	0.378739	0.938792	0.178234	0.409468	0.583868	0.564009	0.337364	0.255474	0.0968776	0.251852	0.112633	0.152899	0.325475	0.598051	0.0704669	0.583826	0.771461	0.625452	0.584533	0.154887	0.107047	0.428808	0.0460682	0.439325	0.0924826	0.593318	0.553304	0.263833	0.930917	0.239417	0.965746	0.710932	1.26179	1.24536	1.79737	0.765876	0.47062	1.00376	0.353597	0.775435	0.891595	0.502017
3.89167	0.3375	0.19825	0.528083	0.0854603	0.697229	0.181919	0.902601	0.347605	1.12471	0.352378	0.387201	0.487304	0.297589	0.283408	0.47248	0.120479	0.409006	0.134529	0.0842817	0.102051	0.529456	0.0446077	0.537495	0.907283	0.690228	0.637659	0.0401596	0.164486	0.334609	0.192404	0.501217	0.0999765	0.513408	0.52064	0.344583	0.843833	0.261917	1.04659	0.890944	1.14595	1.37659	2.05246	0.426542	0.520337	0.571391	0.168811	0.745086	0.889914	0.441311
4.09167	0.386917	0.242167	0.559417	0.185707	0.606303	0.150261	0.847753	0.290827	0.779619	0.578865	0.323938	0.440283	0.123398	0.277416	0.451615	0.073432	0.379265	0.0605012	0.122463	0.295967	0.656368	0.0807516	0.466612	0.65237	0.651103	0.815152	0.0126964	0.152642	0.3165	0.252752	0.488411	0.06661	0.459756	0.481871	0.249167	0.809583	0.286167	1.20592	0.791052	0.952968	1.16478	2.16038	0.408478	0.536363	1.09245	0.302178	0.624792	0.89673	0.293169
4.29167	0.157583	0.197167	0.49525	0.425438	0.54977	0.213713	0.953531	0.158688	0.645684	0.327313	0.305978	0.323445	0.451471	0.371838	0.343376	0.0728634	0.470546	0.137628	0.211433	0.0922046	0.611037	0.036297	0.463424	0.670562	0.656534	0.634956	0.000132877	0.2449	0.3942	0.232446	0.401845	0.0845725	0.640096	0.538048	0.2595	0.6305	0.241833	1.13919	0.782397	0.936982	1.07897	1.75971	0.496238	0.457573	1.12373	0.213357	0.649166	0.91592	0.317869
4.49167	0.262333	0.2165	0.58875	0.398126	0.67509	0.433145	0.714423	0.306625	0.583728	0.208032	0.359192	0.371141	0.272235	0.467632	0.352889	0.0766021	0.284785	-0.002199	0.12852	0.159733	0.538483	0.0376464	0.628387	0.704348	0.687051	0.594272	0.00859757	0.225688	0.323165	0.158266	0.387639	0.101745	0.589034	0.503832	0.259583	0.772667	0.271667	1.07174	0.782041	0.999901	1.24145	1.84838	0.471527	0.394117	1.07077	1.68323	0.602348	0.929958	0.347139
4.69167	0.1895	0.233667	0.70025	0.512338	0.703296	0.317274	0.615171	0.172631	1.17135	0.215458	0.311926	0.289411	0.470371	0.382759	0.247172	0.0681615	0.40059	0.00418194	0.263367	0.178027	0.576643	0.0445658	0.445703	0.92172	0.626789	0.55043	0.0298772	0.116431	0.405419	0.269563	0.460242	0.0933784	0.541528	0.515588	0.277333	0.766083	0.306417	0.96228	0.89109	1.04293	0.960897	1.95803	0.469218	0.403396	1.10923	0.286408	0.662924	0.791353	0.32131
4.89167	0.256417	0.1625	0.297583	0.482437	0.640038	0.318165	0.83204	0.123554	0.449125	0.156657	0.349482	0.494137	0.08169	0.236166	0.238025	0.108986	0.376069	0.0192148	0.236128	0.241628	0.552272	0.0515102	0.48673	0.569828	0.608528	0.519406	0.0144274	0.162894	0.376062	0.0834388	0.339763	0.1123	0.601339	0.5159	0.159667	0.71225	0.259417	0.836095	0.882578	0.829569	0.954266	2.01279	0.665527	0.452619	1.17779	0.302393	0.513777	0.881801	0.394175
5.09167	0.303083	0.20825	0.51225	0.480362	0.559787	0.26755	0.818067	0.231604	0.89762	0.23947	0.328608	0.488607	0.200225	0.263625	0.233496	0.114645	0.560748	0.00125748	0.201455	0.312289	0.550906	0.0452989	0.478782	0.586147	0.593099	0.488422	0.0479299	0.214896	0.336867	0.0886649	0.321839	0.0733167	0.494811	0.558082	0.163583	0.80125	0.272583	0.834252	0.944019	0.885113	1.01675	1.88126	0.626347	0.308609	1.10946	0.368797	0.551576	0.940028	0.418118
5.29167	0.288167	0.138917	0.60425	0.517942	0.546032	0.277212	0.773867	0.27212	0.636121	0.13056	0.263766	0.352657	0.245567	0.35082	0.191145	0.0677794	0.437863	0.0431895	0.129107	0.146421	0.680043	0.0262215	0.565536	0.636993	0.614115	0.529331	0.0293404	0.135059	0.295147	0.101284	0.403135	0.0288779	0.491397	0.583188	0.222167	0.844	0.341	0.834957	0.80731	0.972356	1.06169	1.94005	0.640881	0.238876	0.879641	0.29487	0.58407	0.978684	0.324074
5.49167	0.292833	0.158167	0.350917	0.400219	0.653915	0.263249	0.671796	0.240596	0.757007	0.269239	0.287143	0.346845	0.499947	0.297636	0.18755	0.0845197	0.341918	0.0308841	0.102499	0.0821912	0.646383	0.0271131	0.47781	0.733229	0.658443	0.552949	-0.0103408	0.0925199	0.36906	0.00717665	0.476868	0.0496077	0.543605	0.656524	0.337667	0.869917	0.254833	0.732491	0.777043	1.03972	0.87562	1.72791	0.691124	0.395349	1.06624	0.162783	0.621804	0.994239	0.369433
5.69167	0.242	0.150667	0.424667	0.382119	0.701199	0.139389	0.774998	0.438387	0.839971	0.278114	0.249641	0.600972	0.196813	0.31592	0.135666	0.0631578	0.355609	0.0586357	0.158398	0.0411564	0.607652	0.0363228	0.539588	0.815493	0.609778	0.628383	0.00781359	0.152224	0.346993	0.0161505	0.410134	0.0561553	0.504433	0.557515	0.187417	1.1435	0.258833	0.825664	0.815643	1.15987	0.594707	1.89531	0.589669	0.252044	0.918174	0.281839	0.437275	0.940639	0.410599
5.89167	0.282083	0.17625	-0.00558333	0.418828	0.474676	0.0975383	0.611194	0.312858	0.610619	0.219583	0.263413	0.362082	0.216473	0.30516	0.306981	0.0760354	0.412933	-0.00184285	0.0529163	0.15809	0.648002	0.0526439	0.515327	0.816523	0.650892	0.659947	0.00922633	0.0786533	0.286245	0.097111	0.482268	0.0671658	0.630069	0.515886	0.254833	0.842333	0.212083	0.790583	0.839709	1.08948	0.701256	1.97793	0.591439	0.242623	0.942195	0.277401	0.414576	0.973307	0.434097
6.09167	0.431917	0.22425	0.3425	0.505429	0.490922	0.0427492	0.730262	0.274954	0.647274	0.193143	0.263104	0.134647	0.224486	0.445724	0.218029	0.0656249	0.535792	0.00883664	0.160918	0.39832	0.496269	0.0603442	0.559772	0.678802	0.634516	0.559582	0.00669434	0.148871	0.279922	0.200178	0.274148	0.0405645	0.670981	0.608599	0.27775	0.8045	0.280417	0.502686	0.82935	1.06014	0.727389	1.8661	0.47416	0.290898	0.913259	0.172967	0.422094	0.989363	0.338103
6.29167	0.306417	0.24425	0.273333	0.369784	0.49402	0.0478778	0.739023	0.350862	0.689417	0.297715	0.226631	0.145616	0.140535	0.284226	0.23786	0.0610445	0.255697	0.0892021	0.119328	0.365972	0.504374	0.0634172	0.531178	0.969531	0.623169	0.586586	0.0458424	0.117926	0.286547	0.182932	0.365264	0.0605215	0.549835	0.566272	0.247	0.749583	0.22325	0.600308	0.818351	1.02238	0.937532	2.01145	0.628596	0.202831	0.722545	-0.0054467	0.428108	0.895176	0.263963
6.49167	0.288333	0.317667	0.333583	0.202097	0.503838	0.0338188	0.747929	0.23887	0.877498	0.375116	0.260769	0.242419	0.144705	0.303923	0.238283	0.0608881	0.343119	0.0560701	0.111398	0.171291	0.555862	0.0795547	0.704674	0.82502	0.615586	0.540731	0.0185441	0.143981	0.352392	0.102001	0.38435	0.0549162	0.673298	0.584052	0.230167	0.706167	0.251417	0.667466	0.756771	1.01915	0.725981	1.93231	0.532526	0.192997	0.781993	0.14202	0.395823	0.866694	0.216659
6.69167	0.20775	0.244167	0.456333	0.188619	0.49394	0.0404077	0.74793	0.247546	0.988601	0.362862	0.287905	0.383982	0.143935	0.272689	0.178493	0.0413289	0.324653	0.147621	0.141234	0.08192	0.498201	0.0542206	0.609628	0.670752	0.651601	0.592728	0.0387651	0.111038	0.499724	0.0223421	0.382391	0.0823398	0.652377	0.544293	0.205167	0.70425	0.331	0.68327	0.778048	1.28907	0.781447	1.85203	0.478345	0.206703	0.796701	0.282494	0.434359	0.946442	0.332391
6.89167	0.314417	0.208667	0.3765	0.086273	0.372352	0.0595907	0.665735	0.357195	0.814138	0.438985	0.293377	0.407731	0.143288	0.242358	0.224775	0.0477365	0.328293	0.105989	0.208331	0.270853	0.526246	0.0480002	0.501731	0.508005	0.640541	0.523665	0.0403143	0.106373	0.446162	0.0749063	0.320813	0.0787869	0.626874	0.474547	0.329583	0.7095	0.257333	0.579985	0.75982	1.12368	0.69271	2.03684	0.621438	0.177775	0.736703	0.0269753	0.436248	0.985637	0.402774
7.09167	0.359	0.219667	0.432583	0.034455	0.300602	0.0655801	0.708388	0.340042	0.742893	0.401692	0.318465	0.297965	0.0324229	0.274523	0.160574	0.0111913	0.314984	0.0219565	0.114558	0.13157	0.498484	0.0451725	0.612794	0.806531	0.651835	0.462025	0.0269981	0.107668	0.45054	0.204093	0.26431	0.0370016	0.602082	0.453119	0.234583	0.677333	0.25625	0.402683	0.749622	1.18275	0.611194	1.91783	0.374173	0.195411	0.458143	0.146899	0.438798	0.852514	0.393628
7.29167	0.263083	0.23	0.500083	0.00457764	0.361552	0.0244081	0.604552	0.393789	0.611242	0.412754	0.308819	0.537876	0.121789	0.275947	0.15886	0.0227625	0.310659	0.0187717	0.120849	-0.0388446	0.521722	0.017115	0.552787	0.893636	0.650618	0.443063	0.0250552	0.111914	0.332823	0.301395	0.319637	0.0608414	0.686887	0.427876	0.2745	0.696083	0.349083	0.490922	0.751649	1.27563	0.533698	1.6353	0.350686	0.170334	0.789189	0.11276	0.492569	0.87014	0.385815
7.49167	0.287833	0.205083	0.291833	0.174884	0.302567	0.0692085	0.673714	0.374047	0.352725	0.278308	0.26814	0.480194	0.100746	0.387751	0.201551	0.0161691	0.342195	0.0138455	0.189355	0.0653646	0.552133	0.0615949	0.479444	0.552738	0.665578	0.590539	0.0171866	0.0515272	0.202197	0.349856	0.418573	0.0798516	0.656267	0.531575	0.309833	0.7315	0.34775	0.49654	0.75383	1.27987	0.654165	1.92398	0.382336	0.245231	0.755094	0.162408	0.489518	0.979152	0.201005
7.69167	0.31075	0.16525	0.376917	0.131391	0.311091	0.070547	0.77501	0.399873	0.208935	0.4271	0.281193	0.434993	-0.0283324	0.442503	0.195793	0.0352034	0.344446	0.02175	0.14988	0.387889	0.541075	0.0811388	0.312791	0.694587	0.628711	0.426537	0.03317	0.06283	0.290596	0.155665	0.371599	0.0685146	0.637856	0.531251	0.214	0.7625	0.19825	0.42297	0.729814	1.16849	0.687878	2.02651	0.355438	0.231717	0.82932	-0.103911	0.45255	0.865642	0.183222
7.89167	0.122083	0.174	0.6655	0.483205	0.326405	0.0375574	0.844295	0.401279	0.363863	0.451655	0.290073	0.28617	-0.00357534	0.395449	0.230735	0.0240379	0.383229	0.093198	0.112005	0.151739	0.603055	0.113265	0.398195	0.386675	0.607448	0.458519	0.000549086	0.0667685	0.316868	0.102302	0.511302	0.00977285	0.586456	0.535677	0.189333	0.765167	0.3165	0.519241	0.735004	1.1857	0.790461	1.75495	0.373406	0.212519	0.831304	0.122092	0.4125	0.86387	0.18879
8.09167	0.154583	0.205833	0.485167	0.513408	0.333011	0.0587212	0.744771	0.384228	0.394377	0.396109	0.269067	0.250199	0.082818	0.242901	0.282269	0.0345646	0.411042	0.0842997	0.0889479	0.0354942	0.609761	0.0613069	0.449133	0.60842	0.629797	0.523939	-0.00510709	0.149358	0.394193	0.00844526	0.357882	0.0211578	0.630519	0.495102	0.175917	0.76975	0.374917	0.527602	0.756432	1.11986	0.761002	1.76839	0.589273	0.252509	0.768662	0.0979902	0.425177	0.927386	0.186125
8.29167	0.17575	0.190917	0.539833	0.514097	0.391154	0.0131558	0.750747	0.39122	0.344274	0.305684	0.21181	0.286442	0.0854271	0.120529	0.180113	0.0195091	0.467637	0.082559	0.161469	0.129935	0.600401	0.0327557	0.343466	0.650359	0.658679	0.36568	0.0146646	0.125999	0.299207	-0.00624247	0.41792	0.022588	0.560228	0.485363	0.19525	0.79175	0.219583	0.472484	0.765152	0.999663	0.826278	2.03136	0.525511	0.189086	0.585332	0.119922	0.476332	1.05151	0.262191
8.49167	0.197083	0.218083	0.398583	0.568265	0.501054	0.032113	0.764016	0.387949	0.514148	0.316172	0.158051	0.280391	0.0118133	0.263325	0.187518	0.0482005	0.46844	0.00894867	0.202781	0.287417	0.486897	0.0287156	0.549138	0.492206	0.664597	0.438813	0.015246	0.0828209	0.351294	0.0675795	0.411648	0.0477222	0.548969	0.515401	0.246583	0.937333	0.236583	0.362102	0.783503	1.09063	0.831903	1.86005	0.409318	0.124477	0.740175	0.137845	0.468022	1.07327	0.222587
8.69167	0.318583	0.196667	0.50925	0.523484	0.440715	0.0177568	0.643918	0.411591	0.676573	0.35663	0.142572	0.446933	-0.0218884	0.175842	0.153359	0.0311579	0.459968	0.0310866	0.194061	0.204398	0.577107	0.0300964	0.513834	0.630808	0.699749	0.507053	0.0153051	0.115074	0.412553	0.0699997	0.452109	0.0496467	0.634089	0.422555	0.323917	0.879583	0.18625	0.389946	0.648459	1.05422	0.832814	2.04795	0.339923	0.184524	1.17504	0.111767	0.382495	0.788122	0.200111
8.89167	0.250583	0.187583	0.441917	0.350731	0.544838	0.0306301	0.779326	0.30917	0.784696	0.172279	0.116497	0.436621	0.00529399	0.305723	0.101915	-0.000684344	0.437084	0.0142285	0.231573	0.0383319	0.508394	0.0477012	0.363398	0.577029	0.715817	0.39264	0.00113568	0.127745	0.274081	0.0755572	0.367605	0.0268131	0.610214	0.465743	0.229	0.993083	0.167083	0.437701	0.67922	1.17554	0.82133	1.85573	0.378448	0.164926	1.1818	0.12161	0.486463	0.626297	0.176076
9.09167	0.284917	0.15675	1.01433	0.157797	0.467432	0.0232164	0.752149	0.490361	0.36529	0.139099	0.116788	0.393331	0.0296767	0.200149	0.127755	-0.011203	0.378576	0.0628629	0.183138	0.128769	0.547704	0.0632144	0.365298	0.725049	0.65345	0.523686	-0.00168173	0.131601	0.364346	0.023751	0.393571	0.0478591	0.597532	0.661232	0.1945	0.77075	0.15425	0.381336	0.756262	0.910061	0.850563	2.0525	0.251228	0.108733	0.96926	0.119968	0.414402	0.797309	0.248238
9.29167	0.178667	0.168083	0.391167	0.216744	0.411679	0.0250104	0.695887	0.468717	0.331296	0.124804	0.128903	0.300988	0.0077275	0.197	0.0918462	0.00335051	0.507676	0.0166794	0.156169	0.143909	0.54312	0.0782428	0.435038	0.679182	0.619632	0.467467	0.0190128	0.104288	0.340697	0.00947898	0.417727	0.0177126	0.661419	0.546809	0.25925	0.852333	0.102	0.405287	0.748959	1.0771	0.937655	2.26368	0.281999	0.167648	0.866458	0.0371162	0.350213	0.891314	0.228656
9.49167	0.33325	0.201667	0.327667	0.0416178	0.407466	0.0559824	0.780986	0.509616	0.621168	0.118235	0.0829717	0.201744	0.00539465	0.208528	0.0953948	0.00918832	0.342212	0.0351024	0.162697	0.301301	0.462787	0.0670063	0.423872	0.815043	0.644145	0.435702	0.0157203	0.160291	0.400134	0.0521734	0.319516	0.0204332	0.636953	0.602322	0.189917	0.737833	0.215417	0.504267	0.7608	0.988631	0.794433	2.20559	0.485868	0.163202	0.806447	-0.0255379	0.364105	0.791916	0.132134
9.69167	0.167417	0.172167	0.379917	0.0800691	0.38535	0.0023903	0.716592	0.412476	0.677183	0.185431	0.118513	0.206354	0.0424625	0.241501	0.116023	0.00522577	0.42353	0.0124671	0.16003	0.249431	0.447578	0.0367515	0.482335	0.767384	0.621522	0.53854	0.0299947	0.107479	0.402784	0.0349998	0.29023	0.0252653	0.735129	0.57449	0.282	0.777083	0.186833	0.359733	0.77341	1.17001	0.773303	1.74058	0.440577	0.201503	0.838595	-0.13919	0.465046	0.40874	0.114309
9.89167	0.2965	0.140083	0.445917	0.187934	0.365946	-0.0148929	0.674458	0.366284	0.702573	0.236491	0.0810906	0.378382	0.0668267	0.222635	0.0870096	0.0103298	0.402505	0.014828	0.161671	0.0707496	0.492856	0.0257059	0.400645	0.981466	0.670253	0.478949	0.0122056	0.168234	0.49223	-0.0129623	0.358547	0.0242074	0.655259	0.503502	0.2155	0.691833	0.254083	0.415222	0.742847	1.15295	0.571342	2.0362	0.428162	0.162201	0.771216	0.0575934	0.560612	0.755131	0.132711
10.0917	0.259167	0.153917	0.559	0.568626	0.379873	0.02444	0.743377	0.407343	0.428742	0.193558	0.102956	0.300294	0.00137354	0.456481	0.106478	0.00443796	0.395901	0.00311437	0.185644	0.187789	0.458481	0.0698505	0.336574	0.879428	0.650424	0.516285	0.0289789	0.0968506	0.634966	0.119357	0.336696	0.022527	0.644015	0.485769	0.18325	0.87325	0.21525	0.44144	0.778427	1.11894	0.803709	1.71061	0.405277	0.186982	0.281292	0.121763	0.392863	0.494987	0.138368
10.2917	0.421833	0.224583	0.458333	0.586289	0.396471	0.0267544	0.656425	0.398696	0.438485	0.120588	0.134604	0.218171	0.00945204	0.221417	0.14179	0.0238074	0.341022	0.00722866	0.159114	0.242195	0.466466	0.105703	0.331906	0.713164	0.679878	0.506208	0.0150309	0.0803221	0.380934	0.183195	0.268529	0.0241402	0.691565	0.418279	0.213333	0.692917	0.244833	0.417658	0.750456	1.04493	0.721518	1.69816	0.294113	0.189363	0.910343	0.184465	0.43475	0.861279	0.170114
10.4917	0.190667	0.233667	0.298083	0.408443	0.429766	0.0424361	0.808266	0.470077	0.227773	0.113197	0.152178	0.189191	-0.0187877	0.219919	0.0574478	0.0200178	0.269183	0.0668961	0.10993	0.260463	0.411352	0.10544	0.388448	0.695147	0.630143	0.516999	0.0104952	0.123598	0.306615	0.118011	0.366256	0.0279918	0.678239	0.541981	0.322333	0.791333	0.222417	0.486292	0.665631	1.24003	0.773792	2.23362	0.472697	0.0935714	0.959655	0.0647192	0.433074	0.856046	0.13726
10.6917	0.240417	0.142583	0.435167	0.193888	0.393821	-0.00557743	0.677251	0.426342	0.194492	0.129491	0.128532	0.0971969	0.157506	0.317992	0.137848	0.0177403	0.248854	0.0341686	0.1538	0.248802	0.388107	0.1089	0.442746	0.752227	0.608006	0.590837	-0.00476574	0.162481	0.34203	0.249887	0.357143	0.0367949	0.599002	0.548407	0.34125	0.664083	0.192167	0.272719	0.724583	1.21028	0.585016	1.81159	0.328689	0.117572	0.838714	0.142307	0.620449	0.906573	0.252049
10.8917	0.225	0.207917	-0.0608333	-0.0801024	0.261922	0.0206642	0.668386	0.468291	0.147054	0.118518	0.098396	0.141438	-0.0291956	0.297593	0.172344	0.00815719	0.403528	0.0782184	0.13549	0.0412757	0.501309	0.11412	0.303922	0.550694	0.619676	0.513366	0.00227131	0.10966	0.333523	0.243959	0.40353	0.0158259	0.682592	0.590894	0.255833	0.64025	0.223917	0.42342	0.592931	1.22702	0.812881	1.9261	0.416485	0.0874457	1.02637	0.114211	0.587827	0.735233	0.286453
11.0917	0.264417	0.140917	0.337917	0.273237	0.284154	0.0302896	0.649939	0.372043	0.261497	0.135751	0.137933	0.0890787	0.0568145	0.212119	0.129285	0.0146838	0.353436	0.0411246	0.244602	0.103607	0.444081	0.107677	0.332139	0.733116	0.610157	0.555272	0.00914179	0.0946107	0.449737	0.19031	0.364739	0.0066307	0.626852	0.485806	0.243333	0.686083	0.21275	0.476486	0.609596	1.21666	0.888641	1.99899	0.481943	0.0927018	0.921356	0.156208	0.478921	0.550896	0.190374
11.2917	0.223417	0.176	0.392667	0.427332	0.273606	0.0519728	0.595427	0.436376	0.190193	0.153633	0.101634	0.0906697	0.0365573	0.316485	0.110084	0.00921594	0.20913	0.0578984	0.120067	0.235765	0.350973	0.0818441	0.378101	0.52535	0.613721	0.491671	0.00594489	0.151243	0.377595	0.0977872	0.343664	0.0110774	0.777279	0.509049	0.325167	0.899583	0.186417	0.455744	0.686994	1.26119	0.83814	1.93708	0.482263	0.14705	0.94983	0.0577611	0.616744	0.828215	0.0993137
11.4917	0.35825	0.1965	0.33825	0.417915	0.434413	0.0433063	0.764984	0.355769	0.348607	0.123332	0.144581	0.0639901	-0.00474046	0.29761	0.0805712	0.0109641	0.265249	0.0369995	0.155443	0.114086	0.403005	0.0578643	0.509441	0.727961	0.61865	0.480688	0.0155011	0.138167	0.373813	0.143603	0.338962	0.0158395	0.744888	0.438179	0.32775	0.846167	0.245917	0.430861	0.798337	1.22288	0.790031	1.92105	0.307753	0.111219	0.963083	-0.148665	0.493494	0.719774	0.109296
11.6917	0.283333	0.179333	0.282417	0.392288	0.448096	0.0546053	0.755615	0.406684	0.0922084	0.144214	0.138439	0.123284	0.0284431	0.236854	0.0719739	-0.00127662	0.29272	0.0737091	0.16509	0.0918097	0.395862	0.0896751	0.593369	0.726124	0.70078	0.494535	0.026109	0.062977	0.363564	0.265799	0.356212	0.0338215	0.718426	0.466389	0.368	0.74875	0.242917	0.324351	0.759515	1.16078	0.953596	1.75709	0.372176	0.135161	0.820633	0.177544	0.516815	0.483803	0.15352
11.8917	0.153333	0.230333	0.561667	0.377654	0.369262	0.0769455	0.765751	0.375536	0.110457	0.123909	0.150283	0.159724	0.0549252	0.297323	0.0687282	0.0109255	0.32382	0.579551	0.158922	0.182599	0.424185	0.0650719	0.489984	0.666174	0.644085	0.512056	-0.00586166	0.059936	0.361262	0.0403694	0.38295	0.0222566	0.695865	0.526763	0.267583	0.686917	0.2	0.399804	0.862373	1.45781	0.841239	1.93114	0.298267	0.163593	0.669337	0.0438911	0.660181	0.85715	0.206174
12.0917	0.218167	0.20325	0.43075	0.47123	0.360734	0.0267795	0.643217	0.389577	0.228815	0.134476	0.13626	0.15443	0.0103982	0.143662	0.0560819	-0.000586955	0.289126	0.0200487	0.292755	0.293562	0.45941	0.0484341	0.499394	0.551626	0.680709	0.545585	0.0150047	0.0619987	0.403219	0.0924596	0.433746	0.0323996	0.742643	0.520619	0.233917	0.627583	0.150083	0.388126	0.734156	1.25181	0.840999	1.90227	0.391625	0.102119	0.505161	0.118481	0.836727	0.451195	0.166183
12.2917	0.252583	0.17525	0.295583	0.573262	0.38338	0.00184206	0.684967	0.403557	0.171893	0.0720799	0.159725	0.140823	0.0144569	0.15715	0.0734053	0.00583469	0.343775	0.0241044	0.136552	0.273713	0.504974	0.0384636	0.511358	0.626742	0.684019	0.492254	0.0460509	0.0372304	0.397578	0.346212	0.400834	0.0165723	0.683628	0.473357	0.255167	0.5995	0.125417	0.440386	0.78912	1.36596	0.810474	1.84837	0.424106	0.144774	0.829457	0.112517	0.664113	0.64956	0.0991059
12.4917	0.239917	0.183917	0.294833	0.41323	0.488151	0.0356059	0.664417	0.320722	0.269554	0.108198	0.185973	0.0975381	0.0180536	0.152335	0.0416268	0.00941498	0.281084	0.0239442	0.178947	0.240055	0.536137	0.0500214	0.508107	0.771335	0.724931	0.505135	0.0161165	0.114448	0.383929	0.167495	0.313735	0.0473878	0.719504	0.553412	0.36575	0.60125	0.2005	0.446895	0.823857	1.31905	0.893097	1.96657	0.353926	0.150426	0.914059	0.107444	0.519864	0.419371	0.130604
12.6917	0.260417	0.190417	0.284583	0.400592	0.4532	0.0298305	0.696641	0.338533	0.176361	0.106839	0.141927	0.035142	-0.016241	0.172093	0.232601	0.00763506	0.287716	0.0326062	0.186575	0.168037	0.510666	0.0808195	0.385119	0.549836	0.663147	0.51087	0.00182361	0.185544	0.446651	0.327495	0.340829	0.0216419	0.733674	0.545159	0.27275	0.642	0.264333	0.541159	0.767772	1.26956	0.924708	1.88298	0.314304	0.0799617	0.758221	0.285966	0.438292	0.629321	0.198436
12.8917	0.370083	0.13575	0.380083	0.0787496	0.351862	0.0124858	0.612082	0.329325	0.210234	0.139759	0.180623	0.0627623	0.0167116	0.253991	0.266269	0.011851	0.249029	0.0309697	0.260794	0.178835	0.560575	0.147328	0.322425	0.747014	0.719984	0.612876	0.011146	0.117403	0.860623	0.132246	0.319966	0.0241328	0.715913	0.582768	0.15475	0.6735	0.304167	0.539986	0.712038	1.18968	0.820512	2.10431	0.397936	0.0927088	0.771493	0.0968063	0.321609	0.316421	0.17964
13.0917	0.348667	0.207833	0.444333	0.0811834	0.382309	0.0145905	0.667637	0.314229	0.158545	0.129725	0.126351	0.076817	0.00444521	0.235022	0.201304	0.0108985	0.281687	0.0204917	0.16425	0.217685	0.457576	0.105828	0.461373	0.637985	0.748627	0.466857	0.0123097	0.184194	0.41949	0.307133	0.449743	0.0436496	0.719752	0.576528	0.150833	0.687667	0.310333	0.514637	0.581583	1.0828	0.811224	2.16231	0.351516	0.112351	0.795199	-0.103545	0.491477	0.604304	0.139588
13.2917	0.292583	0.180583	0.378333	0.0999746	0.325656	0.0040675	0.598647	0.303108	0.327541	0.116926	0.140283	0.0818256	0.055461	0.139418	0.219858	0.0100149	0.282705	0.00253551	0.210718	0.318762	0.44494	0.0927539	0.553018	0.663291	0.687451	0.461568	0.000732917	0.15955	0.472613	0.221371	0.430012	0.0543232	0.707726	0.60131	0.13975	0.832083	0.222667	0.525596	0.657103	1.01577	0.734115	2.07365	0.444565	0.110739	0.65242	-0.20956	0.362699	0.376753	0.0538917
13.4917	0.269083	0.249333	0.499917	0.230069	0.314695	0.0102059	0.596721	0.303779	0.343974	0.136476	0.146675	0.0872898	-0.00267493	0.203234	0.171715	0.00483099	0.365391	0.055578	0.238112	0.0589681	0.447237	0.0532267	0.547403	0.485267	0.652343	0.507362	-0.00532817	0.0272033	0.476728	0.0722706	0.355724	0.0424862	0.671353	0.563404	0.206083	0.658	0.22125	0.541116	0.727647	1.13862	0.681316	2.01602	0.617943	0.117735	0.722032	0.125142	0.362084	0.535799	0.0367908
13.6917	0.263	0.238917	0.980417	0.339201	0.256998	0.0150345	0.510117	0.289136	0.295786	0.0897989	0.161789	0.146132	-0.0511313	0.238622	-0.0138646	-0.00218597	0.46462	0.00210954	0.222296	0.134109	0.43314	0.0748114	0.468894	0.542669	0.650465	0.490234	0.00954199	0.0407343	0.438647	0.0985547	0.317453	0.0471909	0.689602	0.6096	0.17275	0.604417	0.168417	0.694605	0.629636	1.02885	0.602243	2.21342	0.380999	0.0948233	0.881012	0.104674	0.265791	0.538827	0.0164427
13.8917	0.2565	0.18775	0.401	0.106926	0.1615	0.0601649	0.532319	0.254506	0.274593	0.094878	0.150747	0.102976	-0.00728225	0.141549	0.168183	0.00736497	0.254036	0.0124393	0.209846	0.110713	0.357853	0.0651473	0.482194	0.374338	0.696644	0.488077	0.0114031	0.163699	0.390387	0.0577225	0.329934	0.0349995	0.586041	0.620986	0.146917	0.68	0.116583	0.647244	0.686155	0.995172	0.694293	2.20997	0.314341	0.109788	0.794204	-0.168198	0.325397	0.383327	0.039723
14.0917	0.235833	0.133083	0.369417	-0.0889817	0.189301	0.0270561	0.537111	0.270387	0.322922	0.0961035	0.159581	0.106519	0.0352791	0.177491	0.173214	0.00835851	0.172419	0.0453451	0.230313	0.121278	0.459969	0.170413	0.488289	0.402017	0.689719	0.503644	0.0241155	0.0703478	0.438611	0.132096	0.316168	0.048475	0.683998	0.419083	0.282417	0.75475	0.255	0.598655	0.684456	0.936175	0.614146	2.29035	0.362072	0.118421	0.731837	0.167223	0.283127	0.674258	0.0750472
14.2917	0.353583	0.1225	0.380667	0.268406	0.213829	0.0463343	0.656627	0.247545	0.236699	0.100973	0.168173	0.17508	0.0328099	0.180963	0.201155	0.00638377	0.320909	-0.0811812	0.261576	0.215547	0.408936	0.140793	0.333983	0.392818	0.643533	0.447534	0.0247681	0.0904703	0.443745	0.0119808	0.405787	0.0339555	0.641725	0.345954	0.257	0.802333	0.17025	0.650041	0.695813	1.05735	0.753726	2.08011	0.396012	0.0691724	0.565966	0.136155	0.308034	0.471015	0.0953847
14.4917	0.438833	0.153667	0.402167	0.399593	0.211572	0.00573177	0.731947	0.287776	0.259603	0.150251	0.131365	-0.0160287	0.0123481	0.164951	0.109038	0.00786013	0.371224	0.0237266	0.289726	0.324097	0.391081	0.233312	0.335194	0.366323	0.629793	0.462042	0.0101107	0.114199	0.415779	0.0432257	0.358191	0.0100134	0.590019	0.174191	0.27025	0.706667	0.0938333	0.629259	0.679446	1.09616	0.739374	2.29433	0.502111	0.142207	0.564496	0.124133	0.312132	0.599658	0.103597
14.6917	0.22275	0.138667	0.526833	-0.0131753	0.367492	0.0253029	0.693037	0.299928	0.193813	0.0905131	0.0740618	0.029504	-0.023764	0.206846	0.0745117	0.00593055	0.36919	0.017511	0.214695	0.122386	0.48076	0.165955	0.450722	0.470975	0.637704	0.437784	0.00112585	0.106314	0.356511	0.0083889	0.481915	0.0113773	0.597071	0.213263	0.14975	0.748	0.26975	0.675677	0.812966	1.13803	0.858822	2.25493	0.464185	0.134514	0.543246	-0.142821	0.266389	0.563737	0.0621209
14.8917	0.281417	0.204167	0.259167	0.0332022	0.237173	0.0299237	0.663203	0.326214	0.257354	0.133529	0.110321	0.0392081	0.0283245	0.235757	0.0848671	0.0027997	0.444844	0.0364748	0.132101	0.146605	0.427315	0.182621	0.380238	0.413645	0.618606	0.376887	-0.0138879	0.140724	0.263205	0.0329851	0.338079	0.0132136	0.639346	0.285873	0.369833	0.759417	0.167667	0.663511	0.765529	1.18321	0.958266	2.17343	0.491312	0.120043	0.480907	0.163378	0.234668	0.594242	0.0821491
16	0.186	0.19751	0.34875	0.572734	0.252898	-0.0224336	0.699824	0.534949	0.57917	0.125112	0.213384	0.0022929	-0.0122277	0.1959	0.288492	0.0171629	0.869659	0.161942	0.069949	0.686044	0.256125	0.0901683	0.435158	0.517245	0.677655	0.490252	0.141272	0.0494104	0.357187	0.143482	0.454047	0.131211	0.634463	0.349322	0.540871	0.847513	0.302504	0.453043	0.868208	1.13927	1.02377	2.47746	0.361544	0.135833	0.569104	0.190208	0.514647	0.707645	0.0664009
17	0.0856756	0.307269	0.544272	0.211355	0.336349	0.000855405	0.740118	0.431275	0.172969	0.0841994	0.259525	0.127537	0.0833604	0.119521	0.225417	0.0721763	0.129567	0.0585016	0.202529	0.968483	0.306388	0.111542	0.728661	0.666016	0.769799	0.557702	0.21708	0.447937	0.376846	0.129161	0.428329	0.253789	0.652528	0.236942	0.782601	0.86874	0.299706	0.575394	0.652909	1.08961	1.00649	1.48929	0.562409	0.103073	0.5895	0.145139	0.570619	0.677815	0.0990543
18	0.492463	0.457021	0.656815	0.339543	0.800429	0.0355928	0.645554	0.412246	0.314374	0.220727	0.328165	0.277833	0.0379546	0.221529	0.119386	0.0868057	0.127845	0.102787	0.248356	0.962189	0.447527	0.219213	0.711021	0.549245	0.786019	0.519673	0.231459	0.46539	0.384984	0.124816	0.55967	0.308267	0.587913	0.267935	0.80091	1.01948	0.260693	0.615801	0.861526	1.12512	1.07113	1.3727	0.590888	0.209335		0.127573	0.568037	0.589787	0.297567
19	0.73555	0.421876	0.628718	0.536235	1.04461	0.0720092	0.732413		0.230486	0.454935	0.367852	0.375871	0.139885	0.378024	0.276061	0.0719695	0.137449	0.0950787	0.310904	0.859383	0.476054	0.363142	0.542622	0.408228	0.739592	0.558239	0.159745	0.534278	0.789967	0.192728	0.51667	0.299002	0.650139	0.262251	0.996085	1.11285	0.624678	0.734043	0.947675	1.08427	0.988669	1.33187	0.611881	0.196839		1.32906	0.45833	0.621118	0.342643
20	0.840113	0.345059	0.675718	0.310789	1.01884	-0.032313	0.661605		0.163854	0.302071	0.327499	0.319515	0.368634	0.366606	0.248269	0.0735228	0.167402	0.11649	0.378809	0.728341	0.658296	0.461513	0.731872	0.440118	0.802289	0.668395	0.132525	0.424138	0.913537	0.263671	0.397514	0.276189	0.625414	0.311704	0.935395	0.847441	0.330627	0.879616	0.842897	1.26845	0.727292	1.28963	0.646867	0.192281		1.30032	0.868819	0.660769	0.409305
21	1.20225	0.386496	0.66218	0.307117	1.1492	0.0537952	0.668385		0.188932	0.164057		0.454661	0.446231	0.282044	0.350762	0.130008	0.219105	0.085391	0.435068	0.630336	0.637814	0.468537	0.845455	0.412846	0.777819		0.178408	0.463853	0.523216	0.106786	0.446964	0.374623	0.671059	0.325878	0.774099	0.962246	0.482143	0.95993	0.835213	1.08639	0.761851	1.55345	0.646	0.272451		0.138105	0.962094	0.660317	0.39903
22	0.795317	0.482423	0.621117	0.344509	1.22405	0.146277	0.687586		0.187765	0.18104		0.226008	0.459511	0.264187	0.426803	0.115159	0.228727	0.183852	0.312771	0.453493	0.654488	0.55748	0.607696	0.419452	0.662815		0.162388	0.441988	0.562334	0.274687	0.507912	0.519872	0.576576	0.263271	0.736696	1.16535	0.516492	0.836501	0.852404	1.05873	0.787849	1.21799	0.76256	0.252031		0.388098	1.06692	0.484757	0.535911
23	1.03355	0.453423	0.546314	0.161178	1.05425	0.329559	0.457882			0.298507		0.22326	0.560484	0.228188	0.359087	0.0850453	0.124832	0.227818	0.33627	0.637448		0.471076	0.504835	0.59871	0.700742		0.170959	0.418139	0.543129	0.221461	0.462359	0.413615	0.642869	0.26275	0.79902	1.05147	0.400216	0.986987	0.80752	1.03052	0.796703	1.17338	0.90261	0.260517		0.382168	0.964876	0.618691	0.619621
24	0.613682	0.389924	0.512387	0.0716784	1.14866	0.325723	0.755548			0.278838		0.061216	0.88156	0.277398	0.321902		0.144822	0.182693	0.368425	0.579189		0.564189	0.501422	0.594585	0.739716		0.22726	0.444702	0.618026	0.227661	0.463745	0.517402	0.729359	0.258084	0.781213	1.12238	0.520555	0.898606	0.651869	1.31176	0.848706	1.38282		0.190712		0.277902	0.83375	0.617306	0.745881
25	0.859704	0.445698	0.547861	0.272477	1.0624	0.231313	0.697046			0.266889		0.169944	1.03532	0.275919	0.545248		0.269943	0.188028	0.392575	0.540781		0.558034	0.427926	0.500809	0.69745		0.232786	0.599022	0.470692	0.0601729	0.462232	0.450877	0.671867	0.28704	0.880931	1.0686	0.41604	0.854764	0.605876	1.2756	0.661972	1.59776		0.233403		0.358531	0.901201	0.569806	0.643688
26	1.01085	0.477121		0.699865	1.02403	0.207965	0.751736			0.25694		0.117928	0.635562	0.239832	0.671294		0.27804	0.35035	0.283726	0.528775		0.598639	0.570504	0.465747	0.675994		0.158902	0.607438	0.585583	0.102203	0.459151	0.420485	0.736539	0.190588	0.753011	1.151	0.463768	0.813159	0.471665	1.18734	0.734912	1.5469		0.195998		0.104881	1.11779	0.587833	0.714556
27	1.1232	0.392465		0.220497	0.826673	0.19299	0.694873			0.298917		0.169577		0.185556	0.56304		0.298298	0.160651	0.349303	0.642264		0.583329	0.376122	0.540701	0.691109		0.188643	0.531099	0.513677	0.205761	0.516731	0.394898	0.709621	0.246347	0.684643	1.37732	0.417523	0.842381	0.524176		0.806772	1.06576		0.19739		0.321336	1.248	0.621337	0.609755
28	0.767258	0.395924		0.387091	0.781812	0.127268	0.748099			0.379499		0.305104		0.308682	0.556691		0.334791	0.0770183		0.54029		0.51677	0.456603	0.462142	0.661944		0.237839	0.395999	0.631752	0.18217	0.513358	0.44323	0.705948	0.17906	0.673743	1.11867	0.477555	0.807578	0.696153		0.864457	1.16772		0.247167		0.303549	0.941914	0.695994	0.427186
29	0.778054	0.414604		0.248927	1.0789	0.137301	0.759118			0.223051		0.130588		0.279856	0.473889		0.318274	0.153093		0.506887		0.42404	0.734892	0.624307	0.718106			0.507045	0.553232	0.179242	0.37796	0.375527		0.143906	0.83119	1.04983	0.381635	0.722187	0.66082		0.888982	1.38505		0.281173		0.308503	0.857412	0.639314	0.501653
30	1.13377	0.424274		0.297953	0.912684	0.229077	0.83285			0.187322		0.184832		0.321639	0.460827		0.367397	0.165399		0.447331		0.526883	0.638385	0.512849	0.654572			0.512875	0.35499	0.139751	0.394106	0.430472		0.164013	1.27184	1.18978	0.411193	0.63642	0.554187		0.926039	1.03758				0.375269	0.711468	0.653829	0.495023
31	1.18447	0.427268		0.135751	0.842648	0.226551	0.823492			0.167632		0.102948		0.215837	0.430615		0.304983	0.115608		0.490467		0.592557	0.484712	0.56316	0.586913			0.550986	0.30134	0.070136	0.287085	0.501552		0.148157	0.760984	1.2101		0.754519	0.457087		0.878557	1.0711				0.0897292	0.715738	0.423493	0.505657
32	0.920302	0.541829		0.216538	0.881161	0.196899	0.819947			0.222016		0.107507		0.179537	0.391748		0.284089	0.234533		0.468469		0.599204	0.332013	0.499465	0.616475			0.485562	0.438399	0.112495	0.395044	0.54548		0.1911	0.855671	1.08932		0.700909	0.630573			0.984381				0.271813	0.684697	0.701849	0.490588
33	1.05187	0.361927		0.382611	0.846246	0.20117	0.653551			0.284846		0.152175		0.205018	0.40105		0.328562	0.185674		0.546937		0.743521	0.444276	0.523234	0.620599			0.486461	0.424654	0.0924708	0.3118	0.522531		0.185986	0.886691			0.810271	0.608264			0.94566				0.369839	0.798466	0.8072	0.474555
34	1.00278	0.388149		0.369185	0.929001	0.108482	0.69708			0.338425		0.1552		0.134803	0.548037		0.24441	0.129952		0.490107		0.60922	0.554868	0.54196	0.646642			0.493974	0.498304	0.088697	0.327586	0.429195		0.259354	0.69752			0.777464	0.538378			0.830274					1.1137	0.608311
35	1.02936	0.443283		0.264232		0.131772	0.879305			0.237211		0.219532			0.411934		0.316469	0.0706307		0.415131		0.766825	0.533843	0.430926	0.696349			0.473133	0.376966	0.0849309	0.283237	0.481777		0.25718	0.79107			0.771295	0.540062			0.686863					0.915867	0.788872
36	0.761149	0.398389		0.246957		0.121224	0.821641			0.135456		0.215962			0.486054		0.282222	0.119007		0.414296		0.798504	0.660491	0.403632	0.692904			0.381243	0.262859	0.0782546		0.430112		0.155487	0.72565			0.752052	0.493004			0.905816					1.16913	0.503402
37	0.94802	0.446903		0.240373		0.18531	0.789074			0.190104		0.148887			0.442585		0.332493	0.0771035		0.44281		0.80011	0.639294	0.434531	0.660168			0.452925	0.242955			0.437473		0.0985274	0.881518							0.997587					1.031	0.40466
38	1.15793	0.353771		0.410523		0.126456				0.167983		0.132654			0.417935		0.330401	0.138913		0.449394		0.709082	0.567175	0.450609	0.620264			0.435549	0.292612			0.421504		0.257394	0.793317							0.645859					0.818727	0.537634
39	1.10423	0.398051		0.379678		0.175052				0.250991					0.311078		0.411342	0.0948974		0.558456		0.382376	0.666687	0.474577	0.566554			0.408825	0.265607			0.434484		0.228579	0.755326							0.881671					0.695185	0.630743
40	0.928161	0.320753		0.244982		0.164362				0.145349					0.447526		0.418787	0.0941795		0.49753		0.360601	0.427951	0.4319	0.587473			0.458402	0.225291			0.453163		0.145592	0.691378							0.788884					0.690363	0.616024
[truncated: 12 more columns]
