# Supplementary material for: Different Ras isoforms regulate synaptic plasticity in opposite directions
Source: EMBO J. 2025 Feb 21;44(7):2106–33. doi: 10.1038/s44318-025-00390-8 (PMC11961722; doi:10.1038/s44318-025-00390-8)
Supplement: Supplementary file 2 — Source data Fig. 1 [file 44318_2025_390_MOESM2_ESM.zip › Fig 1/1B/1B.xlsx]

## Sheet: Hoja1
		Control								DHPG
	Non inf	1.22789	0.217607	0.270719	0.255744	0.45666	0.512903		0.519003	2.75991	0.49185	0.440887	0.698954	1.48748			1.00607
	GFP	1	1	1	1	1	1		1	1.97863	1.58252	3.17095	1.09894	1.59237	1.30369	0.972631	1.44295
	Ras DN	1.35853	1.05843	0.874722	0.619855	0.839244	0.629436	0.709114	0.678349	2.13207	1.09288	0.355462	0.786042	1.00408	1.06595	0.852835	1.49249
