# Supplementary material for: Different Ras isoforms regulate synaptic plasticity in opposite directions
Source: EMBO J. 2025 Feb 21;44(7):2106–33. doi: 10.1038/s44318-025-00390-8 (PMC11961722; doi:10.1038/s44318-025-00390-8)
Supplement: Supplementary file 2 — Source data Fig. 1 [file 44318_2025_390_MOESM2_ESM.zip › Fig 1/1C/1C.xlsx]

## Sheet: Hoja1
	N17 C	N17 DHPG	TdT C	TdT DHPG	Non Inf C	Non Inf DHPG
	260.25	485.66	130.385	443.814	159.11	978.948
	1179.23	1198.94	107.572	505.977	161.596	700.093
	1536.1	753.013	220.992	598.21	199.893	694.865
	869.52	689.033	121.342	335.258	242.078	864.366
	281.396	861.562	605.043	376.751	127.789	742.891
	682.584	455.173	980.001	1026.91	223.083	2007.73
	333.844	942.546	1236.01	978.686	275.398	1074.04
	820.239	1329.58	795.744	938.271	168.623	1058.66
	719.4	2346.9	1155.47	816.354	116.33	2124.69
	1077.42	1877.92	878.658	834.691	142.949	2129.19
	951.719	595.579	454.547	792.625	1442.93	1850.97
	195.384	641.554	605.306	1252.39	2097.76	1979.56
	206.746	792.16	385.568	1283.69	2540.89	2291.78
	275.117	633.812	419.088	2181.56	1352.24	3207.19
	262.105	596.673	1223.98	1336.31	1138.9	2079.79
	226.061	782.074	1005.37	1894.82	958.846	3442.92
	1399.57	882.557	1005.42	1694.68	2021.31	764.89
	921.464	1311.31	1098.13	1439.59	1558.52	812.676
	1047.77	449.373	1344.07	1156.64	2054.95	655.89
	841.478	482.447	951.78	1287.48	1820.22	885.928
	1641.97	1639.18	1323.82	1047.68	1575.95	773.689
	928.997	1654.74	1526.49	822.056	1519.25	1761.08
	703.468	1145.44	190.702	699.117	1721.77	1339.71
	2046.31	1644.27	193.746	661.244	341.747	1410.57
	625.82	1684.42	178.199	592.455	277.223	1443.57
	764.179	1628.61	278.885	1327.98	303.519	1399.89
	891.615	837.653	209.525	639.085	289.592	1072.43
	756.598	1082.45	295.635	493.973	251.389	920.836
	619.18	789.896	311.029	588.565	233.644	1090.8
	700.862	898.296	203.254	673.082	243.624	1379.14
	854.36	1220.3	794.779	718.276	210.519	1277.55
	744.425	921.25	1291.48	946.725	434.068	1093.68
	757.673	708.101	785.289	1666.12	435.227	1598.98
	895.188	573.592	1492.27	1725.65	407.769	2118.12
	867.488	1154.87	746.709	1814.51	358.311	3136.44
	705.254	301.639	519.673	2044.48	496.884	3379.77
	946.275	309.596	621.528	2511.43	1179.67	1498.62
	1457.07	700.583	599.685	1098.49	958.613	814.807
	1100	408.32	2961.29	862.758	1049.39	1002.21
	1426.32	598.971	2022.57	1010.12	741.027	1371.14
	1620.13	815.841	1951.77	502.127	635.517	1108.85
	1672.3	448.494	510.377	623.365	813.217	1793.07
	1417.2	757.88	752.254	523.2	1159.33	1735.34
	1097.63	564.074	638.012	404.78	1106.85	1605.64
	1564.07	2483.49	908.853	822.215	583.468	1997.58
	1665.49	505.132	698.927	1009.78	545.334	2890.98
	1294.91	742.358	883.098	422.575	936.168	1687.2
	854.552	1260.26	745.62	729.248	1526.54	1452.72
	1695.36	512.208	568.972	664.465	669.584	1700.36
	1047.9	857.584	675.925	553.56	835.59	1537.26
	937.393	993.217	627.399	519.05	690.842	1137.57
	1543.42	1313.75	758.355	527.263	759.45	1679.91
	957.483	959.228	566.756	2442.93	835.604	1743.42
	1324.72	795.584	978.147	1530.1	590.399	2768.91
	1199.07	1992.65	653.195	1604.75	629.645	2791.82
	1003.54	711.073	667.865	1023.24	671.722	2216.75
	1076.9	861.309	795.212	1105.78	717.393	1603.23
	1259.82	2028.96	1263.52	1539.11	1115.74	2421.54
	610.545	1401.26	1077.35	1321.56	943.997	1904.42
	848.511	1107.57	1438.42	736.039	1423.36	1829.76
	856.591	898.23	1684.31	1196.76	760.329	1867.96
	1763.9	932.163	1502.04	1103.51	1829.47	2423.72
	1822.61	1720.28	1767.1	1389.52	1682.62	2132.21
	588.69	1421.94	2142.8	1390.41	1967.42	1822.69
	750.374	963.763	1415.01	922.642	1408.2	1002.19
	670.99	942.517	2027.68	918.643	1322.49	1664.11
	1485.1	1195.25	1262	582.015	1223.78	1317.62
	1112.13	1425.68	1221.15	890.047	1738.12	1395.62
	972.742	958.006	1304.49	1023.71	2024.99	906.925
	1363.01	1349.58	1219.67	1864.66	2387.71	925.851
	1700.94	981.65	775.669	1162.91	2291.17	689.138
	1803.31	1494.97	901.82	1746.64	1681.95	2478.16
	871.485	1278.2	1572.06	1695.53	2783.23	1700.71
	968.234	797.065	1768.36	1949.69	2045.46	1971.03
	817.728	353.856	970.451	3301.85	1608.08	2283.73
	960.126	402.368	1220.95	992.12	1849.11	2135.68
	1418.74	1983.78	1115.41	1275.34	1865.19	1769.61
	990.961	1847.38	1582.63	501.849	1629.97	1603.31
	1145.53	1985.31	880.711	1010.89	2049.93	1655.69
	2103.48	902.175	1374.17	983.079	1762.55	1730.7
	2597.8	1770.64	1052.71	954.171	1682.82
	1204.04	871.42	1639.52	1108.16	2559.39
	1290.08	1066.27	1381.7	1070.83	936.571
	1665.51	1046.51	1030.31	1819.94	1211.42
	1146.63	1654.95	934.225	1090.15	1418.91
	1782.05	1484.5	1219.18	1552.72	1493.42
	1514.38	1095.88	619.078	1257.35	1592.03
	2050	904.445	846.425	1336.24	1949.76
	1795.37	839.956	1733.72	1087.33	1440.19
	625.762	1685.76	1290.16	1171.1	1051.91
	941.713	1301.07	1071.68	851.12	950.437
	898.877	1211.61	981.081	1138.02	1301.83
	669.807	2019.5	1048.11	971.858	1634.13
	910.184	889.212	1383.12	877.234	2008.6
	1023.9	671.938	2231.44	930.614	1881.21
	907.424		1625.35	475.387	1511.45
	1115.7		1641.09	359.157	1363.99
	1517.73		1256.75	1643.69	868.655
	523.212		1402.45	1828.37	882.027
	1705.13		1152.83	2392.28	791.663
	1079.64		1211.94	3320.66	1570.2
	1358.11		1017.99	3074.57	1641.33
	2729.89		676.712	3364.25	2216.67
	1181.53		921.577	3175.55	1783.08
	1227.57		526.636	3046.36	1243.16
	1249.68		1238.66	1461.48	1377.1
	1453.31		1411.33	1781.98	1844.62
	1169.78		1635.46	3470.49	1680.37
	887.828		1346.34	2146.87	1464.37
	1180.85		1371.07	1524.43	1773.21
	855.296		1415.32	1844.59	1456.33
	723.852		1133.18	1361.77	1638.8
	1486.58		1330.53	1873.86	824.016
	843.924		1262.95	1931.48	815.896
	535.371		1282.53	1244.62	1271.52
			1426.35	1310.23	1703.99
			1305.43	1447.07	1597.01
			1416.92	1767.73	1376.55
			1583.59	1778.24	1482.87
			2341.19	2337.11	1418.95
			2063.01	1550.39	1333.4
			1845.97	1568.5	1313.16
			899.487	1195.99	1567.13
			882.389	822.619	1288.71
			1070.16	952.81	1293.97
			990.185		1578.97
			625.762		1012.48
			941.713		1293.8
			898.877		1370.89
			669.807		1546.16
			1162.35		545.551
			848.638
			1030.95
			1171.07
			570.785
			689.174
			883.086
			1363.95
			1126.77
			1084.13
			1093.66
			1393.66
			1045.54
			1252.48
			1141.07
			1094.25
			952.635
			1421.33
			1104.61
			1122.59
			1041.2
			1068.26
			852.571
			1274.24
			731.483
			606.919
