# Supplementary material for: Different Ras isoforms regulate synaptic plasticity in opposite directions
Source: EMBO J. 2025 Feb 21;44(7):2106–33. doi: 10.1038/s44318-025-00390-8 (PMC11961722; doi:10.1038/s44318-025-00390-8)
Supplement: Supplementary file 3 — Source data Fig. 2 [file 44318_2025_390_MOESM3_ESM.zip]

Archive with 20 entries (14 files):
- Fig 2/
- Fig 2/2A/
- Fig 2/2A/2A.xlsx
- Fig 2/2A/WB Ras Bound.tif
- Fig 2/2A/WB Ras input.tif
- Fig 2/2B/
- Fig 2/2B/2B.xlsx
- Fig 2/2B/MAX_FRET_Baseline.tif
- Fig 2/2B/MAX_FRET_DHPG.tif
- Fig 2/2B/MAX_FRET_Wash-out.tif
- Fig 2/2C/
- Fig 2/2C/2C.xlsx
- Fig 2/2C/WB Erk.tif
- Fig 2/2C/WB pErk.tif
- Fig 2/2D/
- Fig 2/2D/2D.xlsx
- Fig 2/2D/WB Ras Bound.tif
- Fig 2/2D/WB Ras input.tif
- Fig 2/2E/
- Fig 2/2E/2E.xlsx
