# Supplementary material for: Different Ras isoforms regulate synaptic plasticity in opposite directions
Source: EMBO J. 2025 Feb 21;44(7):2106–33. doi: 10.1038/s44318-025-00390-8 (PMC11961722; doi:10.1038/s44318-025-00390-8)
Supplement: Supplementary file 3 — Source data Fig. 2 [file 44318_2025_390_MOESM3_ESM.zip › Fig 2/2A/2A.xlsx]

## Sheet: Hoja1
	Ras GTP/Total Ras
	Control	DHPG	NMDA	cLTP	GDP	GTPγS
	1				0.253892	1.49102
	0.99468	1.39328	1.1074	1.37328	0.512481	1.39369
	1	1.35218	1.47284	1.78666	0.259923	1.11447
	1.00532	1.26058	0.976018	1.15085	0.330939	1.38485
	1	1.27396	1.06446	1.39586	0.626851	1.13009
	1	1.2	1.06538	1.46531
	1	1.46275		1.29396
	1	1.56573		2.35198
	1	1.28		2.09771
	1	1.31074
	1	1.16204
	1	1.45648
	1	1.79551
