# Supplementary material for: Different Ras isoforms regulate synaptic plasticity in opposite directions
Source: EMBO J. 2025 Feb 21;44(7):2106–33. doi: 10.1038/s44318-025-00390-8 (PMC11961722; doi:10.1038/s44318-025-00390-8)
Supplement: Supplementary file 3 — Source data Fig. 2 [file 44318_2025_390_MOESM3_ESM.zip › Fig 2/2B/2B.xlsx]

## Sheet: Hoja1
	FRET', Spines														FRET', Dendrites
	-7.5	-5	-2.5	0	2.5	5	7.5	10	12.5	15	17.5	20			-7.5	-5	-2.5	0	2.5	5	7.5	10	12.5	15	17.5	20
	1.053	0.867	0.97	1.08	1.335	1.043	1.579	1.611	1.214	1.016	0.855	0.916			1.108	0.848	0.815	1.229	1.258	1.85	2.04	1.765	1.107	1.068	1.084	1.136
	1.076	0.844	1.062	0.972	1.056	1.12	1.135	1.221	1.328	1.2	1.488	1.351			0.94	0.957	0.811	1.292	1.107	1.363	1.519	1.095	1.339	1.6	1.459	1.459
	0.603	1.112	1.18219	1.285	0.856	1.407	1.942	2.705	2.024	0.818	2.148	1.552			1.00963	1.02249	0.968901	0.998985	0.808299	0.922984	0.809321	0.758294	0.898251	0.749301	0.755313	0.675562
	0.684	1.033	1.214	1.282	0.567	1.384	1.466	1.421	1.566	1.13	1.012	0.642			1.06296	1.02692	0.925343	0.984777	0.952096	1.03321	0.933766	0.801602	0.889262	0.877518	0.823945	0.748316
	0.925	1.046	0.828	1.029	0.651	1.074	1.345	1.459	1.519	1.624	0.937	1.637			0.964	0.911	0.862	1.262	1.328	1.455	1.28	1.229	1.18	1.263	1.304	1.041
	0.695	0.851	1.182	0.859191	1.267	1.354	1.875	1.412	1.369	1.341	1.803	1.328			0.977	0.943	0.993	1.087	1.124	1.039	0.905	0.955	0.63	0.923	0.867	0.762
	0.826881	1.13174	1.415	0.742	1.2711	1.47019	1.28696	1.20649	1.21513	1.45199	0.991788	0.909765			1.063	0.916	0.947	1.073	1.115	0.969	0.844	0.97	0.63	0.815	0.779	0.667
	1.183	0.86	0.742	0.959	1.286	1.238	1.25	1.235	1.004	0.888	0.816	0.83			0.979	0.977	1.014	1.03	0.949	0.993	1.011	0.854	0.934	0.875	0.719	0.808
	1.07	1.143	0.918	1.047	1.231	1.768	1.427	1.164	1.238	1.128	1.254	1.022			0.943	0.923	0.918	1.109	0.856	0.967	0.969	1.08	1.016	0.877	1.018	0.91
	0.838	0.933	0.845	0.833	1.295	1.354	1.26	3.019	0.66	1.767	1.181	1.708			0.927	0.999	0.935	1.139	1.154	1.552	1.206	0.806	1.544	1.84	1.925	1.599
	1.101	0.652	1.076	0.954	1.041	1.097	1.023	1.02	1.772	2.153	1.384	1.207			1.303	1.202	0.914	0.581	1.475	1.35	1.453	1.392	1.606	1.536	1.337	1.27
	1.215	1.088	1.314	1.144	1.458	1.047	1.127	1.706	1.101	0.893	1.376	1.476			0.734	1.037	0.96	1.269	1.45	1.52	1.097	1.255	1.515	1.173	1.232	1.355
	1.171	0.766	1.119	1.235	1.029	1.267	1.117	1.695	1.175	1.548	1.066	1.284			0.998	1.087	0.991	0.924	0.857	1.062	1.05	1.148	0.674	0.547	0.758	0.541
	0.539	1.37	0.828	1.264	1.029	1.117	0.951	1.164	0.969	1.256	1.113	1.045			1.031	0.685	0.723	1.561	0.643	1.151	1.405	1.453	1.716	1.749	1.567	1.517
	0.965	0.986	0.905	1.166	1.063	1.139	0.947	0.999	0.899	0.988	0.965	0.888			0.863	0.818	0.9	1.057	1.009	0.801	0.688	0.899	0.822	0.901
	0.789	0.731	0.971	1.113	0.892	1.004	0.911	1.155	0.38	1.054	0.952	0.887
	0.829	0.939	1.016	1.051	0.93	1.297	0.945	1.061	1.245	1.11	0.881	1.053
	0.961	0.926	1.317	0.945	1.19	1.15	0.639	0.885	0.868	0.953	0.746	1.01
	1.171	0.98	0.929	0.957	1.128	1.125	3.144	0.934	0.877	0.909	0.923	0.867
	0.986	1.087	1.27	0.982	0.769	0.104	0.53	0.625	0.891	1.023	0.756	0.754
	1.01	0.992	1.811	0.938	0.246	1.381	1.012	0.836	1.239	1.057	1.14	0.844
	0.614	1.13	1.276	0.864	1.002	1.224	0.41	1.184	1.014	1.129	1.149	1.096
	1.097	1.11	0.751	0.862	0.639	0.894	1.147	0.926	1.085	0.928	1.081	1.275
	1.1	0.767	0.907	0.857	1.306	1.603	1.212	1.488	1.128	1.024	1.217	1.138
	0.368	0.332	1.232	1.396	1.435	0.695	1.184	1.181	0.988	0.837	1.268	1.246
	0.872	0.96	1.128	1.459	1.147	1.243	0.802	1.14	1.032	1.029	1.053	0.886
	0.777	0.918	1.018	1.093	1.196	0.961	0.928	0.633	0.946	1.673	0.845	0.87
	0.68	0.783	0.79	1.208	1.297	2.093	1.184	1.454	1.021	0.748	1.086	1.005
	1.052	0.664	1.478	1.208	0.68	1.004	1.044	1.175	1.328	1.379	0.681	0.996
	0.364	0.936	1.259	1.366	1.582	0.993	1.018	0.891	1.194	1.572	1.253	1.093
	0.514	1.059	1.303	1.099	1.405	1.906	1.184	1.778	1.267	1.271	0.538	0.457
	0.474	0.605	0.572	1.553	1.176	1.819	0.162	1.171	1.165	0.708	1.074	1.295
	0.77	1.281	0.492	0.946	1.584	1.165	1.081	1.014	1.288	0.95	1.274	1.298
	1.031	1.141	1.013	1.082	1.749	1.804	1.37	0.786	1.502	2.424	1.049	2.008
	0.798	0.972	0.461	1.456	1.259	1.451	1.911	2.387	0.341	1.511	1.388	0.744
	0.673	1.024	1.202	1.508	1.559	1.457	3.051	1.289	0.8	1.219	1.324	0.573
	1.607	1.348	0.982	1.217	1.901	1.633	1.287	1.763	1.147	2.118	1.122	0.602
	0.61	0.863	1.359	1.484	2.42	2.227	1.273	0.745	0.685	1.861	2.317	2.056
	0.896	0.855	0.952	0.996	0.954	0.826	0.751	1.024	2.051	2.707	3.728	2.996
	1.086	0.745	1.558	0.53	1.576	1.664	1.491	5.369	2.44	0.853	1.077	1.318
	0.224	1.357	0.967	1.535	1.244	1.264	0.463	1.518	1.674	1.27	0.675	1.063
	1.208	1.187	0.97	0.861	0.87	0.642	1.293	0.532	1.516	0.623	1.397	0.922
	1.219	1.303	0.805	0.846	0.658	1.32	1.664	1.528	1.609	1.111	1.136	1.595
	2.351	0.768	0.88	0.519	1.139	1.646	0.686	1.408	1.236	1.957	0.504	1.775
	0.879	0.595	0.804	1.207	0.756	1.725	0.38	0.803	0.937	1.887	0.818	1.078
	0.771	1.085	0.832	0.174	1.209	0.282	1.413	1.743	1.126	0.575
	1.096	1.004	0.832	1.232	0.982	0.551	1.607	1.037	2.313	0.834
				1.393	2.004	1.616		2.011	0.408	1.383
				1.072	1.045			1.035	0.522
								1.292
