# Supplementary material for: Different Ras isoforms regulate synaptic plasticity in opposite directions
Source: EMBO J. 2025 Feb 21;44(7):2106–33. doi: 10.1038/s44318-025-00390-8 (PMC11961722; doi:10.1038/s44318-025-00390-8)
Supplement: Supplementary file 3 — Source data Fig. 2 [file 44318_2025_390_MOESM3_ESM.zip › Fig 2/2C/2C.xlsx]

## Sheet: Hoja1
		pErk/Erk
		Control							DHPG
	DMSO	1	1	1	1	1	1	1	2.42846	1.80359	2.09947	1.54837	3.97668	1.65255	1.58478
	KN93	0.907039	0.706518	1.15403	1.22659				1.30109	1.76019	1.98945	4.11109
	PP2	0.563286	0.656088	0.454041	0.766608	1.74892	1.60457	1.6078	0.781822	1.90177	0.98067	0.640032	1.97237	1.20636	1.35848	1.79363
	GF109203	0.728743	0.961062	1.27677	1.84753				1.14847	1.47575	3.76781	3.41988
