# Supplementary material for: Different Ras isoforms regulate synaptic plasticity in opposite directions
Source: EMBO J. 2025 Feb 21;44(7):2106–33. doi: 10.1038/s44318-025-00390-8 (PMC11961722; doi:10.1038/s44318-025-00390-8)
Supplement: Supplementary file 3 — Source data Fig. 2 [file 44318_2025_390_MOESM3_ESM.zip › Fig 2/2D/2D.xlsx]

## Sheet: Hoja1
		C				DHPG
	DMSO	1	1	1	1	1.75253	1.57306	1.35677	1.3025
	PP2	0.969195	0.724172	0.658689	0.29695	1.18984	0.823059	0.52021	0.332858
