# Supplementary material for: Different Ras isoforms regulate synaptic plasticity in opposite directions
Source: EMBO J. 2025 Feb 21;44(7):2106–33. doi: 10.1038/s44318-025-00390-8 (PMC11961722; doi:10.1038/s44318-025-00390-8)
Supplement: Supplementary file 3 — Source data Fig. 2 [file 44318_2025_390_MOESM3_ESM.zip › Fig 2/2E/2E.xlsx]

## Sheet: 30-40 min
	DMSO	PP2	KBSRC4
	0.66499	0.743588	0.350604
	0.128469	1.24538	0.791478
	0.113128	0.759706	0.842718
	0.836171	0.791045	0.618766
	0.292495	0.571567	1.21785
	0.377009	1.19188	0.898964
	0.52694	1.09321	0.385743
	0.830453	0.207407	0.860302
	0.476673	0.13868	0.581908
	0.609191	1.24292	0.476387
	0.407054	0.548363	0.692908
	0.0940225	0.815526	1.03968
	0.186549		0.565748
			0.766545

## Sheet: Timecourse
Time (min)	DMSO														PP2												KBSRC4
-5	1.46513	0.749181	1.01028	1.21929	0.952485	0.903759	0.772427	0.888911	0.903431	0.518606	0.936411	1.03604	0.981814	0.983399	0.929388	0.966408	0.955776	1.0958	0.830801	0.829366	0.781623	1.02247	1.16047	1.05064	1.00839	1.00562	1.19829	0.700077	0.936202	0.961594	0.964784	1.19236	0.934694	0.999841	1.08201	0.973754	0.843455	1.01538	1.02095	0.825108
-4	0.782673	0.898235	1.00873	0.986866	0.934143	1.14225	1.12322	1.08729	0.998087	0.702881	1.00712	1.01427	1.12104	1.06745	0.951239	0.790778	1.1604	0.94684	0.800244	1.20566	1.06675	1.02311	1.09825	0.824296	1.00388	1.08131	1.03262	1.01417	0.90432	0.972295	0.950589	1.58418	1.3338	1.1075	0.96223	0.374144	0.335197	0.864959	1.03702	0.861521
-3	0.83907	1.07708	0.973236	0.968446	0.939078	0.927232	1.38853	1.0197	1.21954	0.835878	0.998506	0.892256	1.07033	1.07364	1.18737	0.966441	0.719039	1.01653	0.881726	0.975781	1.25191	0.956575	0.963809	0.817557	0.996531	0.996094	1.16054	0.958896	0.883302	1.10188	1.05582	1.00763	0.915689	0.924505	1.00579	0.911999	1.10592	1.06658	1.0007	0.985207
-2	0.820859	1.07654	1.2886	1.15687	1.06594	0.95443	0.651522	0.870657	1.16383	1.48221	0.89155	0.997284	1.00535	1.00632	0.919442	1.16981	0.840025	0.774113	1.48966	1.14471	0.685302	1.0545	0.919722	1.24544	0.950364	1.01197	0.84228	1.31791	1.17263	1.03328	0.809148	0.766806	0.990909	1.02094	1.01695	0.79765	0.964533	0.94309	0.947985	1.09111
-1	0.985817	1.19539	0.778257	0.797497	1.10837	1.05593	0.531885	0.99948	0.758722	1.53773	1.13695	1.01924	0.80494	0.877484	0.988242	1.12868	1.4722	1.23714	1.10309	0.865651	0.599859	0.960365	0.838667	1.07894	1.03017	0.904759	0.709261	1.20338	1.30792	0.882377	1.10135	0.483197	0.849899	0.811696	0.901452	0.885745	0.801679	1.09173	0.978241	1.22561
0.0916667	0.670044	1.32263	0.347931	0.452888	0.443598	1.28454	0.55182	0.636267	0.682092	0.580511	1.41478	0.812206	1.01387	0.976595	0.925952	1.06309	0.525191	0.269219	0.582204	0.902749	0.522352	0.958828	1.05086	1.44164	1.14394	0.922661	0.476687	0.419245	0.673162	0.394087	0.833712	0.784457	0.919516	0.629905	0.538007	0.778632	0.818596	1.26493	0.770714	1.3747
0.291667	0.218058	1.47061	0.0344923	0.0314538	0.894497	0.4441	0.930359	0.872639	0.472795	0.396565	1.22609	0.812584	0.857813	0.833185	1.23706	1.19373	0.266706	0.287762	0.840663	0.823231	0.184615	0.811392	0.788817	1.90525	1.10036	0.794509	0.252059	0.287354	0.841738	0.00338954	0.755127	0.110759	0.30219	0.835024	0.733444	0.586484	0.778119	1.24932	1.01414	1.73232
0.491667	0.217609	1.29509	0.0289501	0.0265059	1.03339	0.116276	0.862668	0.961553	0.725255	0.232764	0.709623	0.673374	0.527239	0.496196	1.11814	1.04713	0.38348	0.191724	0.334172	0.860643	0.142508	0.686991	0.555015	1.63394	0.853552	0.567226	0.0729821	0.193817	0.896482	0.0852562	0.598864	0.268066	0.776143	0.405815	0.409905	0.443836	0.710606	1.08189	0.969997	1.62549
0.691667	0.679636	1.06509	0.0210877	-0.00653999	0.935032	0.0629003	1.18516	1.1899	0.391834	0.191696	0.489974	0.91008	0.317365	0.418957	0.656498	0.978835	0.251012	0.0721646	0.196574	0.867407	0.192476	0.805419	0.273971	1.77681	0.705228	0.505173	0.0599277	0.172747	0.783624	0.0656358	0.488672	0.30638	0.20295	0.625452	0.643027	0.342922	0.598181	1.12526	1.01113	1.35524
0.891667	0.454827	0.867694	0.0079546	0.000768256	0.898683	0.0202536	1.38137	1.19803	0.151392	0.260459	0.11517	1.01976	0.340665	0.283742	0.75905	1.05435	0.206573	0.0778686	0.261182	0.515649	0.110936	0.585126	0.176511	2.09505	0.673213	0.364423	0.0928512	0.153249	0.663138	-0.0106082	0.282497	0.235603	0.201951	0.400095	0.384248	0.331219	0.744656	1.03624	1.1397	1.27239
1.09167	0.409764	0.884131	0.00915526	0.041798	0.976448	0.0210808	0.711711	0.533912	0.206877	0.290192	0.100053	0.854761	0.289508	0.257366	0.86742	1.00075	0.149733	0.158872	0.188762	0.0664785	0.0970396	0.301023	0.0734447	1.93263	0.480391	0.297602	0.0482347	0.197457	0.543034	0.0284592	0.487097	0.316485	0.251007	0.589741	0.478339	0.310477	0.512813	1.11767	0.756389	1.3111
1.29167	0.207162	0.717366	0.00579145	0.0257725	0.920668	0.00330268	0.734722	0.813276	0.0656389	0.162226	0.114556	0.931519	0.302818	0.160835	0.98277	0.9067	0.183017	0.284852	0.39008	0.383065	0.0646717	0.216443	0.115336	1.71317	0.328321	0.348322	0.0467073	0.133809	0.517285	0.186698	0.475926	0.34699	0.308531	0.557681	0.453141	0.258583	0.500424	1.25328	0.974652	1.19808
1.49167	0.0142211	0.610036	0.0251112	0.0077108	0.9521	0.0112062	1.06511	0.989788	0.48277	0.127442	0.168127	0.753491	0.206016	0.201909	0.681811	0.802059	0.0496874	0.0535004	0.531075	0.754205	0.0253401	0.128783	0.0920905	1.9021	0.26817	0.297141	0.0476014	0.158862	0.588333	0.0981354	0.334078	0.51758	0.26395	0.404853	0.316196	0.346709	0.458271	1.1944	0.854022	1.33775
1.69167	-0.124587	0.623767	0.0180051	-0.0120122	0.862917	0.00245389	0.64302	0.641073	0.24688	0.247099	0.146989	0.618574	0.313246	0.234729	0.753179	0.750764	0.0719385	0.0802641	0.39987	0.0363826	0.0850015	0.261288	-0.0133345	1.8192	0.264199	0.275603	0.0552233	0.121459	0.402941	0.151507	0.232892	0.530713	0.0904662	0.65992	0.468617	0.235275	0.502711	1.07832	0.895952	1.22534
1.89167	-0.00228267	0.740854	0.0047324	-0.000593138	0.911321	0.00228679	0.902968	0.799595	0.118399	0.163979	0.136092	1.03041	0.151939	0.203586	0.668806	0.705595	0.0617387	0.111909	0.197412	0.31971	0.114837	0.543233	0.0416711	1.47369	0.271809	0.258099	0.091935	0.114715	0.267971	0.160901	0.283254	0.499195	0.0326536	0.431566	0.380684	0.114159	0.138165	1.06064	1.17166	1.1781
2.09167	-0.00290407	0.475025	0.00569847	-0.000722641	0.814634	-0.00177978	0.708283	0.766606	0.0468838	0.178698	0.0251762	1.12328	0.159931	0.171291	0.693355	0.78073	0.0644502	0.109311	0.247863	0.542099	0.15644	0.256359	0.206367	1.76434	0.2563	0.260328	0.126844	0.0287813	0.271825	0.0732641	0.233689	0.097473	0.624227	0.441213	0.327813	0.153543	0.46234	1.08651	0.880716	1.21113
2.29167	0.0279501	0.154357	0.00727509	0.00869189	0.920415	0.0016935	0.371133	0.488089	0.0591466	0.219518	0.0281944	1.05039	0.212173	0.157937	0.846565	0.724168	0.0737902	0.0555048	0.144354	0.232239	-0.478211	0.189372	0.0649767	1.86814	0.209165	0.249832	0.077535	0.0530965	0.310288	0.0502266	0.22743	0.101092	0.316157	0.484578	0.260958	0.269121	0.574815	1.25241	0.972702	1.14536
2.49167	-0.00737842	0.234689	0.00507968	-0.0132986	0.995826	0.0114271	0.596971	0.756142	0.0547265	0.152696	0.0163337	1.09412	0.0352738	0.241536	0.860645	0.668138	0.117712	0.0541835	0.101599	0.122586	-0.0337804	0.190028	0.0701431	1.76895	0.155199	0.184396	0.041067	0.0913244	0.279903	0.0674646	0.309137	0.0937779	0.0576027	0.408454	0.258231	0.163462	0.496039	1.17341	1.13844	1.40743
2.69167	0.0338391	0.210872	0.00602883	-0.00834208	1.09256	0.00538439	0.623799	0.754793	0.0128732	0.152247	0.0068516	0.747825	0.180779	0.109265	0.71637	0.679915	0.0699359	0.0186191	0.119518	0.14762	0.00898714	0.137483	0.12927	1.04245	0.101632	0.140001	0.0482421	0.117248	0.202138	0.129911	0.160612	0.0510262	0.128785	0.390402	0.305312	0.2457	0.52046	1.13654	1.04621	1.31674
2.89167	-0.00571606	0.0781554	0.00963245	0.0131995	1.02102	0.00723838	0.41071	0.335903	0.0271947	0.0121736	0.014512	1.02334	-0.0646527	-0.0923291	0.723081	0.699048	0.11255	0.0595676	0.086453	0.0368591	0.061622	0.102796	0.124081	0.944351	0.101353	0.124848	0.0213446	0.0514144	0.078733	0.101946	0.0175503	0.0539825	0.270003	0.519173	0.309738	0.175335	0.667993	1.14849	1.04305	1.31526
3.09167	-0.00377959	0.114543	0.00338118	0.00874809	0.985478	0.0056568	0.568644	0.654595	0.0367506	0.0088748	0.00297643	1.04595	-0.0153458	0.00171921	0.91424	0.594262	0.108133	0.308623	0.101511	0.146414	0.0374942	0.112882	0.025833	1.25915	0.0816122	0.105331	0.0158731	0.0603378	0.163567	0.103628	0.386276	0.0571591	0.233925	0.413982	0.192551	0.218556	0.493376	1.33062	1.01195	1.27903
3.29167	0.00661622	0.0753762	-0.00278082	0.0169343	1.10259	0.00383146	0.77274	1.0257	0.0254757	0.00832441	0.0173743	1.00752	0.0993694	0.0195822	0.790821	0.604901	0.0544003	0.0886365	0.113465	0.1854	0.0333059	0.138814	0.0275528	0.704236	0.0662696	0.102112	0.0362487	0.0129293	0.0624792	0.0912276	0.237306	0.103204	0.0930232	0.407573	0.262017	0.204777	0.447572	1.13629	1.07778	1.32317
3.49167	0.0206511	0.078622	0.070502	0.0035298	1.09127	-0.00271633	0.8623	0.870728	0.0327316	0.0317169	-0.00478217	1.01586	0.0996912	0.165873	0.555817	0.660615	0.177631	0.137346	0.078619	0.0884843	0.208967	0.0745233	0.0718753	0.896123	0.0546141	0.0660105	0.0402831	0.0263926	0.0124273	0.0837777	0.265776	0.390058	0.0750387	0.474349	0.365222	0.387665	0.517099	1.06602	0.949008	1.26739
3.69167	0.00718111	0.119637	0.0301621	-0.0141157	1.06267	5.72983e-05	0.49047	0.337341	0.0379966	0.00375545	-0.00364373	1.22435	0.389171	0.284734	0.477507	0.670298	0.11432	0.0648948	0.14227	0.0469505	0.081752	0.120697	0.00467152	0.865861	0.0435332	0.0552774	0.0218372	0.00515758	0.0155551	0.0523598	0.269193	0.0831818	0.1163	0.403657	0.378694	0.286756	0.43079	1.01467	0.998146	1.00475
3.89167	0.0164297	0.0953483	0.0677297	0.00256266	1.18138	0.00926072	0.405518	0.466775	0.0724159	-0.0218676	0.00179143	1.1129	0.0103261	0.048024	0.446858	0.646691	0.115436	0.157061	0.113948	0.40477	0.0637413	0.221706	0.0178072	0.952052	0.0327595	0.0437751	0.0693938	0.0542999	0.000863019	0.117121	0.477643	0.236425	0.371936	0.351831	0.397183	0.210445	0.365406	0.946449	0.792194	0.930598
4.09167	0.0313709	0.098284	0.00973675	0.0171325	1.03061	-0.0039117	0.611719	0.611961	0.0518969	0.00977511	-0.00412569	1.05405	0.0312654	0.0320839	0.319503	0.671922	0.0592233	0.0906803	-0.49688	0.655258	0.0831267	0.181775	0.00167614	1.08519	0.015174	0.0226294	0.0333017	0.036526	-0.00486594	0.0591472	0.191027	0.108204	0.0301478	0.329213	0.212147	0.18368	0.356043	0.855991	0.250129	1.01982
4.29167	0.00114618	0.0961456	0.0415799	0.00161608	1.02604	-0.00274561	0.695458	0.718882	0.0288883	0.101263	-0.00174767	1.163	0.0195305	0.106722	0.251748	0.605415	0.0613009	0.0452388	0.0749073	0.478253	0.0447378	0.177718	0.055526	1.06059	0.0158103	0.0272858	0.0462978	0.146016	0.122558	0.0252819	0.223239	0.0661559	0.110627	0.429142	0.294958	0.112679	0.331417	0.939434	0.0495104	0.856905
4.49167	0.00319697	0.120394	0.0396604	0.00569813	1.01148	-0.00344873	0.876908	0.847136	0.0307767	0.0133064	0.00275633	1.11448	0.0737929	0.300888	0.271822	0.660485	0.128471	0.0619338	0.0532684	0.0554728	0.175388	0.0873057	0.0375111	0.704489	0.0126921	0.0206447	0.0182005	0.407611	0.190507	0.0451712	0.0757417	0.153571	0.26753	0.251256	0.195515	0.251822	0.364885	0.798096	0.0332103	0.865475
4.69167	-0.000565196	0.119641	0.00406165	0.00347409	0.977973	0.0105573	0.891092	0.802808	0.0514483	-0.00328908	0.00112992	1.01524	0.0597455	0.140459	0.262958	0.448003	0.273387	0.11601	0.0147168	0.0476417	0.183357	0.0956405	0.0636447	1.17972	0.00619204	0.0136276	0.0587606	0.284664	0.319623	0.0645595	0.22034	0.24406	0.144335	0.412591	0.261446	0.477167	0.353749	0.819554	0.269475	0.976147
4.89167	0.197454	0.126552	-0.000923686	-0.00289512	0.870935	0.0084299	0.692908	0.682137	0.0431979	0.0117072	0.00470259	1.02766	0.218104	0.193875	0.232442	0.551413	0.113908	0.156301	0.0356852	0.278691	0.0825435	0.0709725	0.0531983	0.876257	0.00218973	0.0227824	0.0376181	0.258274	0.136606	0.103135	0.152927	0.261603	0.298796	0.363162	0.30986	0.269214	0.262259	0.721112	1.19426	1.07523
5.09167	0.0106829	0.102212	0.0450801	0.00576487	0.91999	-0.00115132	0.750665	0.539491	0.0317828	0.0067678	-0.00146008	0.962863	0.106271	0.253645	0.336486	0.300423	0.265912	0.199277	0.0296302	0.0305016	0.0165251	0.109232	0.0721961	0.682092	0.00308596	0.0311754	0.0918731	0.318319	0.174554	0.11719	0.358362	0.0215569	0.00853446	0.349751	0.344941	0.133274	0.210717	0.721055	0.752304	1.15366
5.29167	-0.00643413	0.118541	0.0301415	-0.0111687	0.970116	-0.00340916	0.585327	0.641914	0.0128464	0.00867022	-0.000604727	1.12525	0.0305411	0.0977312	0.22963	0.398299	0.642563	0.141255	0.0316139	0.142052	0.0885735	0.0558627	0.0212977	0.678255	0.00598818	0.0271354	0.0232619	0.260189	0.349688	0.14655	0.253384	0.0294237	0.0554251	0.431738	0.341068	0.137942	0.232971	0.515891	0.238807	0.745248
5.49167	-0.00205144	0.0889076	0.0162861	0.00814928	0.698968	0.000690513	0.695024	0.511628	0.0117509	0.0133491	0.00474193	1.19058	-0.02507	0.00182034	0.186698	0.394052	0.181141	0.129458	0.0493444	0.381062	0.0545427	0.030089	0.109771	0.972374	0.00663223	0.0219347	0.0112126	0.146516	0.135409	-0.00577439	0.330044	0.169131	0.196207	0.318239	0.304407	0.102664	0.237686	0.353927	0.0133626	0.129582
5.69167	0.0121487	0.0993372	0.0261865	0.0258712	0.674219	0.00223855	0.778741	0.704329	0.00311024	0.00656466	0.00536324	1.00339	0.0396104	0.0833722	0.143986	0.324016	0.303452	0.0718598	0.0358129	0.481948	0.0016661	0.0674376	0.159258	0.882233	0.00266371	0.00896769	0.180104	0.00692511	0.0020695	0.0832732	0.396139	0.0145153	0.0147776	0.414716	0.357604	0.182307	-0.0484635	0.459971	0.00239246	0.0583594
5.89167	0.0200287	0.122294	0.0241237	0.0341131	0.706387	-0.00396374	0.52154	0.67778	0.00142168	0.00656976	-0.00813162	1.00823	0.0768369	0.19391	0.17936	0.494726	0.206962	0.0974473	0.0412646	0.695743	0.0393788	0.0301679	0.103554	0.705144	0.00769639	0.000293367	0.0610892	-0.00737782	-0.00361506	0.0154778	0.213779	0.0460464	0.234131	0.317516	0.306352	0.318769	0.296493	0.505715	-0.00891248	-0.00807246
6.09167	0.00110212	0.0973667	0.0163207	-0.00440032	0.759375	0.00146249	0.337074	0.483277	0.0149046	0.010545	0.0114617	1.02474	0.101211	0.250607	0.13641	0.316255	0.223893	0.0858651	0.0545496	0.139812	-0.000792373	0.0673041	0.108946	0.875903	0.000646527	-0.00463161	0.042409	-0.00266246	-0.000474777	-0.00141936	0.200868	0.146131	0.279049	0.322027	0.207553	0.0816589	0.297109	0.725764	0.00251786	-1.01708e-05
6.29167	-0.00121064	0.0215397	0.00365191	-0.0134036	0.91725	0.00298241	0.344499	0.39489	0.00855779	0.0620628	0.0144248	1.03984	0.0346901	0.207081	0.169817	0.484198	0.185928	0.218132	0.0510927	0.249779	0.146918	0.0651578	0.0319937	1.15811	0.00531135	0.0128549	0.0895777	0.00283904	0.00299947	0.0107538	0.159671	0.170443	0.0573465	0.410835	0.297175	0.180921	0.316189	0.632036	0.00373485	-0.00309855
6.49167	0.00696215	-0.0180347	0.00321925	0.0404435	0.302894	-0.00251773	0.436693	0.668062	0.00996153	0.0203618	0.00339098	1.08922	0.0523468	0.139459	0.161041	0.395796	0.080864	0.120221	0.00984354	0.556496	0.135452	0.133477	0.0300862	1.19884	0.0107633	0.0199009	0.0873517	0.0137515	0.012329	0.0638438	0.205857	0.0218739	0.045116	0.432832	0.303461	0.0958293	0.25125	0.559358	0.00399789	0.0510305
6.69167	-0.362259	-0.00613784	0.0413573	0.0244666	0.376375	0.0022693	0.533659	0.780837	0.0479007	0.00567616	0.00135779	0.98418	0.0852147	0.113317	0.0238425	0.55805	0.21816	0.125027	0.0399243	0.489531	0.10763	0.22726	0.125084	0.843894	0.00233938	0.00126483	0.0727006	0.0162163	0.0033564	0.126483	0.233123	0.041012	0.0825077	0.333917	0.288546	0.0192915	0.160082	0.674146	-0.0354986	0.111564
6.89167	0.00551856	0.0153196	0.0238457	0.000350499	0.665291	0.00624464	0.610635	0.771518	0.0227131	0.00806964	0.0138855	0.961124	0.00350092	0.147788	0.000515423	0.487846	0.386466	0.227908	0.0370314	0.0234613	0.139421	0.132061	-0.0020438	0.820925	0.00624067	0.00354564	0.0227129	0.0108761	0.0611349	0.052244	0.225239	0.030539	0.0667397	0.392296	0.333353	0.176052	0.161216	0.64282	-0.00314139	0.125264
7.09167	0.0029048	0.0366158	0.0367902	-0.00457137	0.184088	0.00274021	0.536579	0.671674	0.0306262	-0.00321189	0.00153832	1.06456	0.0235749	0.0855273	-0.000771566	0.673711	0.440603	0.210555	0.0237857	0.00618929	0.139819	0.0893296	-0.00148532	0.584192	0.0107983	0.0111638	0.0694734	0.0442409	0.207573	-0.00513872	0.245686	0.0312441	0.0296619	0.382113	0.287785	0.120596	0.373236	0.673241	0.00286265	0.126491
7.29167	0.0109878	0.0129636	0.0133546	0.00604383	0.493887	0.00437764	0.513769	0.595079	0.0213591	0.00153993	0.0252361	1.02704	0.0169381	0.0569401	0.00525915	0.697203	0.12393	0.189456	0.0144459	0.0354903	0.169852	0.0449001	0.00356338	0.605053	0.00354151	0.00240971	0.0569673	0.322488	0.454039	-0.00100107	0.229633	0.038181	0.092778	0.528837	0.299533	0.215998	0.345941	0.69519	0.0169561	0.133407
7.49167	0.0123093	-0.0070166	0.0151037	0.0217885	0.624043	0.0071516	0.267343	0.476657	0.0167725	-0.00530135	0.0060155	1.06185	0.0235678	0.0650713	0.00788094	0.494165	0.175879	0.118832	0.0111552	0.377827	0.12764	0.0571127	-0.00625737	0.982928	0.00259717	0.00260886	0.0316166	0.402305	0.540466	0.043	0.196783	0.150941	0.0410378	0.536418	0.330139	0.222037	0.108718	0.47229	0.0101598	0.154211
7.69167	0.0308545	-0.0236627	0.0133542	-0.00859323	0.594425	-0.000973941	0.139817	0.417731	0.0208875	0.0558895	0.0143781	1.12471	0.0244032	0.000291752	0.010604	0.664235	0.0858191	0.0861033	0.0244897	0.472073	0.0181898	0.0716663	-0.0020345	0.886809	0.00789767	0.0144813	0.04451	0.43709	0.40689	0.0790278	0.269208	0.32332	0.0231491	0.406425	0.219633	0.241469	0.34357	0.27991	0.0360464	0.161464
7.89167	-0.00584418	-0.0164924	0.0051706	0.0219489	0.632269	-0.00600737	0.162418	0.383089	0.0221465	0.0372328	0.000362398	1.03776	0.0256939	0.0157049	-0.00472702	0.626759	0.438991	0.0691419	0.0218751	0.0157908	0.0683531	0.0538787	0.00291815	0.968262	0.00250253	-0.000424206	0.110161	0.593499	0.457894	0.0699198	0.457322	0.170844	0.100311	0.574042	0.278077	0.10711	0.27367	0.499423	0.242068	0.448551
8.09167	0.0010587	0.0158193	0.0117546	0.00705865	0.695014	0.00349496	0.0313724	0.345334	0.0361156	-0.00235623	0.0128783	1.13989	0.0344759	0.0381538	-0.00925225	0.761162	0.0661942	0.133256	0.0801413	0.0878147	0.0317789	0.061673	0.000217127	0.82656	0.00441744	0.00485923	0.119115	0.162574	0.0851385	0.0107387	0.397083	0.112748	0.116753	0.570002	0.287483	0.138278	0.171244	0.329128	0.275905	0.90226
8.29167	0.026966	-0.000309359	0.0585481	0.00199891	0.611559	0.00239007	0.0722079	0.440521	0.0163988	0.00257748	0.000898457	1.0978	-0.0120905	0.0382055	0.00481318	0.887439	0.157297	0.0149846	0.0883122	0.0385172	0.0532316	0.0570727	-0.00297225	0.709447	0.00753484	0.0162671	0.0468512	0.119959	0.27156	0.0324142	0.255658	0.0869102	0.0418592	0.363377	0.277481	0.318276	0.260478	0.461254	0.206216	0.98913
8.49167	0.0130235	-0.020691	0.0159238	0.000991007	0.590324	-0.00540096	0.190719	0.247947	0.0176122	0.0217704	0.00680281	0.970755	0.0520054	0.084445	0.00500864	0.853853	0.0432886	0.0470172	0.0751252	0.13723	0.150776	0.0591815	0.10262	0.787644	0.00188639	0.000320356	0.0676977	0.144147	0.249983	0.00776694	0.265099	0.0565843	0.19797	0.533651	0.304548	0.234172	0.240097	0.308104	0.242971	0.994292
8.69167	0.0128585	-0.00785845	0.0366773	0.000151913	0.427462	0.00309225	0.0552214	0.130448	0.0771156	0.0123846	-0.00118844	0.943405	-0.0251843	0.0179017	-0.00788253	0.942263	0.040288	0.101178	0.101114	0.0549668	0.0787774	0.0614818	0.0736562	0.724447	0.00247638	0.0022991	0.083076	0.0883536	0.184133	0.0923184	0.337383	0.0741479	0.162875	0.607032	0.425384	0.404252	0.306831	0.283539	0.29852	1.02012
8.89167	-0.00186755	0.0279399	0.0464529	0.0121515	0.4328	-0.00265563	0.000242793	0.190719	0.0181602	0.00264591	0.00940051	1.01613	0.0464174	0.0139516	0.00233556	0.872345	0.0584197	0.0864126	0.152253	0.430643	0.113149	0.14804	0.152129	0.698676	0.00629155	0.00896732	0.0643001	0.239194	0.399954	0.0332579	0.322699	0.210084	0.0915132	0.312662	0.286118	0.260564	0.409259	0.342045	0.279846	1.03401
9.09167	-0.00496503	0.000223042	-0.00565447	0.0181634	0.465074	0.00136425	0.00972086	0.197718	0.0206639	0.0654058	0.0428252	0.88855	0.03792	0.0416654	0.00618761	0.838433	0.187106	0.0682015	0.156327	0.28939	0.062984	0.0359301	0.0523073	0.879511	-0.0044592	-0.00068067	0.0474083	0.223544	0.261801	0.0702608	0.302176	0.0103445	0.00751764	0.330312	0.247057	0.367148	0.460199	0.326289	0.28874	1.08342
9.29167	-0.00759428	-0.0245312	0.0208464	0.000954952	0.359242	-0.00221097	0.0031921	0.153288	0.0262927	0.0416461	0.132927	1.02862	0.0552668	0.0975318	-0.00883822	1.19479	0.0540913	0.155249	0.110487	0.0548809	0.103202	0.0826989	0.0641799	0.51019	0.00768279	0.0135322	0.147561	0.293442	0.295837	0.14156	0.230842	0.213224	0.209718	0.441774	0.312159	0.474142	0.424712	0.332756	0.153921	1.01508
9.49167	-0.00551762	-0.00575086	0.035367	0.015272	0.32736	4.67317e-05	0.00953595	0.167703	0.03867	0.0145487	0.117569	0.995147	-0.0389566	0.00645881	-0.0104506	1.18275	0.0410939	0.118991	0.107938	0.383022	0.0996958	0.103346	0.0183864	0.745571	0.00060425	-0.0041761	0.0216381	0.188408	0.384738	-0.0109938	0.337831	0.0115553	0.0244204	0.240099	0.255987	0.26843	0.327607	0.300126	0.137687	0.979295
9.69167	0.0259967	0.0190677	0.0270488	-0.0101477	0.302081	0.00426918	0.000467607	0.276377	0.0176198	0.00997488	0.076416	0.98111	-0.0475206	0.0103955	0.0083689	1.10048	0.105893	0.0292905	0.0427149	0.547572	0.27773	0.121386	0.0206356	0.742774	0.0051095	0.00448073	0.0316448	0.248711	0.241284	0.0113311	0.248243	0.157585	0.0979432	0.461135	0.305867	0.451298	0.397808	0.667698	0.136065	0.928803
9.89167	0.0261107	0.0266919	0.0136177	0.00305653	0.380573	0.000179047	0.0159122	0.114759	0.0147436	0.0204858	0.0785949	1.0434	0.050732	-0.0255064	0.151894	1.16511	0.0388745	0.116466	0.00750373	0.602952	0.14266	0.00328018	0.0439402	0.723862	0.00303209	0.0104566	0.0210421	0.0453598	0.230334	-0.0019464	0.376873	0.175147	-0.00110805	0.47701	0.299757	0.29452	0.43455	0.394303	0.0495028	0.887482
10.0917	-0.00491171	-0.00229007	0.064104	0.0670407	0.441466	-0.00315875	0.00205614	0.120969	0.00529561	0.00932665	0.0916798	0.879225	0.00169804	0.0284695	0.158439	0.625094	0.0245516	0.0502216	0.061847	0.776018	0.118466	0.0284369	0.010321	0.704368	-0.00305589	-0.00284615	0.0520122	0.0254217	0.314112	0.0225611	0.321026	0.0015873	0.0297486	0.49171	0.164883	0.328778	0.423517	0.508364	0.109938	0.904188
10.2917	0.00475671	-0.0261244	0.0567277	-0.000810326	0.44951	-0.00165434	-0.00917866	-0.0133194	-0.00520116	0.0206176	0.0548564	0.935332	0.0216559	0.0811523	0.211638	0.986338	0.0469588	0.0512815	0.0596665	0.621891	0.267064	0.0866782	0.0723252	0.801283	0.00812668	0.00175543	0.0582793	0.174577	0.279163	0.011674	0.275785	0.0141457	0.153442	0.312013	0.123464	0.120826	0.289332	0.321744	0.118342	0.829424
10.4917	0.00198843	-0.0236948	-0.0108579	-0.00382824	0.522346	0.00617322	0.0131834	0.00165975	0.0174465	-0.010299	0.0387849	0.870449	0.0287403	0.0404116	0.237025	0.921546	0.0732289	0.0675848	0.0807609	0.837132	0.137874	0.0167095	0.0294955	0.714916	0.00337832	-0.00463353	0.0381284	0.161554	0.235556	0.0256009	0.245053	0.0962983	0.311146	0.421863	0.170579	0.215713	0.260524	0.243229	0.136369	0.873567
10.6917	-0.00721969	0.00694368	-0.0219164	0.0106593	0.411255	0.00411273	0.0174631	0.00808269	0.00281829	0.00977593	0.0499998	0.754221	0.0299017	0.0301662	0.155253	1.08389	0.107616	-0.00451037	0.0540912	0.686824	0.143871	0.0372276	-0.00226724	0.725596	0.000529417	-0.000144692	0.0512535	0.131558	0.179327	-0.00108643	0.444783	0.269896	0.2235	0.39648	0.213955	0.152401	0.242955	0.289237	0.161426	0.912933
10.8917	0.0209181	0.0153416	0.00142235	0.0611078	0.439923	-0.00416029	-0.00109597	-0.000733823	-0.00688555	0.00754745	0.0527204	0.7876	0.37754	0.0736092	0.175114	1.03687	0.065712	0.122943	0.00907033	0.0462273	0.0868993	0.0843261	0.000223713	0.63102	0.00650761	0.0150022	0.109204	0.226551	0.420233	-0.0129766	0.215733	0.0341908	0.125385	0.32178	0.1974	0.187776	0.242143	0.457015	0.0561468	0.92208
11.0917	0.229372	0.0428212	-0.0125502	0.0778699	0.464991	0.00533371	-0.015286	-0.00533332	0.00590427	0.0924815	0.0679738	0.816548	0.234145	0.156579	0.0921932	1.14826	0.0504028	0.0293322	0.0457887	0.189659	0.168066	0.156718	-0.00940123	0.603389	0.00453557	-0.0059705	0.0404174	0.171602	0.390448	0.0105422	0.365928	0.0583236	0.126734	0.357486	0.265235	0.298094	0.302832	0.490978	0.0553001	1.00274
11.2917	0.214143	0.0096218	-0.000586441	0.0864614	0.438699	0.00350298	-0.0187306	-0.00968178	-0.0518742	0.166592	0.0650987	0.774545	0.13312	0.150086	0.114671	1.01646	0.0547681	0.077981	0.0581316	0.213285	0.16854	0.044516	0.0262832	0.719525	-0.00279383	-0.00677142	0.00586419	0.132868	0.253336	0.0245017	0.232188	0.0655301	0.181658	0.378685	0.191147	0.16197	0.0792996	0.497546	0.117794	1.08716
11.4917	0.255688	-0.00581624	-0.000489646	0.0245497	0.406708	0.00228591	0.00873972	0.0112785	-0.0036407	-0.00296015	0.0669769	0.70446	0.0970721	0.171977	0.0519551	1.27502	0.0983414	0.0551888	0.00357674	0.24415	0.375758	0.119263	-0.0103695	0.690352	0.00123067	0.00179907	0.00780469	0.0342481	0.049807	0.0134635	0.175314	0.017667	0.143632	0.351128	0.171596	0.156941	0.125929	0.550482	0.0807962	1.04072
11.6917	0.172322	-0.0171384	0.0343616	0.0162909	0.447114	-0.00257684	0.0169558	0.0118273	0.0196746	0.0991897	0.0749784	0.804108	0.0904335	0.173246	0.0081559	0.770824	0.0683401	0.0269071	0.00920927	0.28916	0.164448	0.0522053	0.0489388	0.621034	0.00832261	0.00965923	0.0513835	0.0161412	0.0688213	0.036506	0.14553	-0.00939874	0.0149765	0.294265	0.200813	0.13071	0.197225	0.563373	0.144795	1.09667
11.8917	0.0545574	-0.00457271	0.0279089	0.0495345	0.523976	-0.00454003	-0.000630437	-4.16325e-05	-0.0133518	0.0678847	0.115769	0.698868	-0.000303906	0.158773	-0.0159329	0.915207	0.280837	0.0451313	-0.00737235	0.166819	0.0233357	0.0548573	0.0237906	0.792579	0.00622922	0.00633511	0.0578638	0.0364589	0.154413	0.00400319	0.221956	0.0315829	0.0913255	0.238543	0.23756	0.170681	0.181798	0.669396	0.0241471	1.05035
12.0917	0.133213	0.0274037	0.0103799	0.0437734	0.553031	-0.00319771	-0.0140159	-0.00912142	0.0111414	0.0875193	0.134133	0.933031	0.0575999	0.0578423	0.0570124	0.756365	0.194578	0.0509554	0.0184384	0.0308573	0.0975075	0.0678225	0.0315236	0.624615	-0.00129435	0.000442538	0.0446908	0.0572107	0.13504	0.0306583	0.280059	0.186663	0.137668	0.322906	0.189369	0.164918	0.225048	0.704548	0.111548	1.08602
12.2917	-0.00538084	0.026208	0.0409376	0.0526761	0.644574	-0.000570237	-0.0114575	-0.00934847	0.0153163	-0.000931143	0.119213	0.904007	0.0326357	0.0360231	0.102871	0.875745	0.0893865	0.156525	0.00160917	0.208578	0.155064	0.03524	0.00343461	0.611366	0.00308163	-0.00231318	0.0657428	0.481777	0.36878	-0.00276074	0.262739	0.0253892	0.0160526	0.285186	0.139548	0.17238	0.265415	0.504714	0.0902047	1.07207
12.4917	0.00410963	0.0202757	0.00401334	0.0280951	0.687999	0.00749599	-0.00231435	-0.00494935	0.00656446	0.0264867	0.11393	0.74129	-0.00896012	0.0294446	-0.0124003	0.95977	0.023927	0.117087	-0.00660338	0.476618	0.222271	0.052248	0.0513821	0.692068	-0.00280166	-0.00328428	0.0802801	0.120037	0.192948	0.0225977	0.185417	0.0434686	0.146996	0.240657	0.159988	0.110704	0.168856	0.630891	0.0576076	1.08274
12.6917	0.0114402	0.0311483	0.0311606	0.0332014	0.645342	-0.0037194	0.00158702	0.00526002	0.0262765	0.00787132	0.0931105	0.623093	-0.00730076	0.0854958	0.00151623	0.699821	0.0494331	0.0261327	0.0202705	0.54945	0.0603658	0.0989019	0.058007	0.695182	-0.00277516	0.00314971	0.103978	0.183257	0.402584	0.0424946	0.182666	0.0219265	0.0313083	0.334634	0.255261	0.0748054	0.175367	0.872023	0.0830166	0.99621
12.8917	-0.00304503	8.171e-05	-0.00629244	0.0626331	0.580111	0.00795936	0.0206438	0.00809434	0.0178409	0.035676	0.139614	0.691284	0.0275048	0.0540171	0.00892862	0.970837	0.265063	0.131708	0.0242505	0.129736	0.12789	0.0317576	0.0324668	0.570356	0.00572086	0.00172008	0.0719185	0.078563	0.10677	0.00892365	0.133058	0.0275649	0.064493	0.366574	0.197051	0.092903	0.204146	0.821754	0.0184087	0.989928
13.0917	0.00866892	0.00703241	-0.00182131	0.0875054	0.56435	-0.012512	0.0163382	0.00729429	0.0272195	-0.0136657	0.137964	0.809815	0.00724417	0.0737893	0.00752851	0.906511	0.0998644	0.0740483	0.0021709	0.0859157	0.201835	0.068603	0.00128723	0.708106	0.00309222	0.00787557	0.0903208	0.246068	0.262623	0.00531974	0.194654	0.0243001	0.0799491	0.213417	0.132773	0.233465	0.228191	0.778895	0.0515255	1.01702
13.2917	0.00776792	0.00986363	0.0118481	0.0251228	0.523783	-0.00580644	0.0188766	0.00614047	-0.000294617	0.00745396	0.105069	0.806126	-0.00991506	-0.0058429	0.00423912	0.961351	0.151505	0.0708446	0.0289248	0.0559633	0.121792	0.00238759	-0.00300403	0.621314	0.00390697	0.0122641	0.111401	0.206729	0.163942	0.0829096	0.249867	0.00761387	0.00381569	0.329094	0.171356	0.173906	0.292226	0.804923	0.0648639	1.00948
13.4917	-0.00563289	0.0149789	0.0302252	0.00866721	0.481483	-0.00483109	0.0129554	0.0117709	0.0262888	0.000917277	0.130836	0.838442	0.0159383	0.0023901	0.00484077	1.05789	0.0945028	0.12232	0.0172072	0.215633	0.120509	0.00725718	0.0118036	0.569985	-0.000403167	0.00207031	0.0870857	0.192598	0.237929	-0.00202044	0.24679	-0.021167	0.0180293	0.340407	0.215406	0.0833508	0.171785	0.774561	0.0150382	1.02657
13.6917	-0.00790283	0.00521447	-0.000278845	-0.00781252	0.436721	0.00439639	0.0245533	0.0075528	0.0394975	0.0191292	0.128111	0.692612	0.0209968	0.0241462	-0.00788381	1.23519	0.0721211	0.0482095	0.00786274	0.430654	0.0911009	0.0815781	0.00360277	0.593675	0.00436022	0.000953727	0.0283249	0.215645	0.38283	0.0101378	0.364093	0.0100701	0.00785255	0.360757	0.233854	0.135145	0.164898	0.763598	0.0509438	1.08511
13.8917	0.00795917	-0.00800506	0.00483299	0.000494867	0.432138	0.0030973	0.0137917	0.00548305	0.0323909	-0.00236505	0.120106	0.67907	0.0344784	0.0594554	0.00274766	0.622179	0.174906	0.0979884	0.0152357	0.0898617	0.0730493	0.0561239	-0.00176027	0.686347	0.00779179	0.00690604	0.0235759	0.199799	0.348527	0.0115273	0.266863	0.0100193	0.0231752	0.26156	0.208383	0.287463	0.177256	0.473896	0.0313282	1.03073
14.0917	0.0309114	-0.0250979	0.00896106	0.0566851	0.449307	-0.00690357	0.00947375	0.00766375	0.0166297	-0.00370231	0.117796	0.807228	0.0270778	0.0483471	0.0148571	0.909441	0.216714	0.0525764	0.000106403	0.129183	0.0457803	0.021696	0.0224201	0.712103	0.00308404	0.00265933	0.0471249	0.24082	0.230447	0.00843406	0.265051	0.0318208	0.0445313	0.224623	0.216722	0.236885	0.256691	0.43341	0.0214726	1.06602
14.2917	0.00589114	-0.0128283	0.0223775	0.0414112	0.376634	0.00047994	0.00452792	0.00358894	0.00963215	0.00895035	0.111977	1.14504	-0.00266394	0.0114615	-0.004413	0.938559	0.168056	0.052078	0.0145339	0.283026	0.0762332	0.0885583	0.0605814	0.583515	0.000824947	-0.000923291	0.0738824	0.186604	0.134339	0.0369005	0.296079	0.0442304	0.0159066	0.160593	0.113742	0.238585	0.208502	0.555084	0.0478157	1.06091
14.4917	0.00565686	-0.00785477	0.0081436	0.00323528	0.363282	0.00633793	-0.00289544	0.00143237	0.00690751	-0.00664704	0.114541	1.13244	0.00371678	0.0240076	-0.000406213	0.988488	0.086627	0.0644252	0.0248817	0.618833	0.205568	0.0568764	0.116866	0.741936	-0.00541838	-0.00226626	0.0592733	0.150272	0.169001	0.0612259	0.251286	0.133074	0.0735191	0.26808	0.292587	0.111455	0.350699	0.469328	0.0284184	1.00599
14.6917	-0.00409319	-0.000378309	0.0534584	-0.00560658	0.43819	0.000773619	0.00358193	0.00180205	0.0327792	0.0104443	0.0905637	0.382693	-0.0106997	0.0128763	0.00837863	1.06855	0.0456101	0.0463314	0.0146987	0.191301	0.0382686	0.0516967	-0.005499	0.672815	-0.0022221	-0.00133532	0.106991	0.0403314	0.173064	0.0228272	0.310339	0.199895	0.134797	0.299423	0.269394	0.176432	0.25147	0.484707	-0.0143639	0.840887
14.8917	0.0100036	-0.0222086	0.0198117	-0.00820361	0.410506	-0.0017026	-0.0009399	5.44983e-05	0.0268613	0.0577195	0.11199	0.298265	-0.0393512	0.0638191	-0.00572027	1.04041	0.0692012	0.0496571	0.00551873	0.140695	0.0446281	0.0733115	0.0131114	0.641891	-0.000108414	0.00706744	0.115861	0.0881729	0.280289	0.00270365	0.348529	0.184963	0.0644699	0.252893	0.238019	0.180044	0.224968	0.575757	0.0225041	0.75249
16	0.417044	-0.0038434	0.0581145	0.00821158	0.315516	0.00479274	-0.0051907	-0.0077009	0.0101891	0.0404313	0.116715	0.387143	0.0328445	0.0187775	0.00142488	1.03475	0.0473967	0.180624	0.00528737	0.363416	0.740482	0.0316053	-0.0064987	0.861963	0.00539876	0.00371417	0.00691424	0.226223	0.227684	0.962725	0.318427	0.188241	0.0458371	0.304557	0.460854	-0.187395	-0.0547187	0.734253	0.0429395	0.154317
17	0.916484	0.0139233	0.218427	0.0260508	0.238727	-0.0007627	-8.42e-05	-0.0001263	-0.0207128	0.122367	0.266654	0.508848	0.0212499	0.0341834	-0.0091194	1.64372	0.240757	0.456257	0.385407	0.609008	1.14007	0.204443	0.018051	1.0753	0.00466054	-0.0009883	0.185129	0.29032	0.331286	0.965414	0.816679	0.625988	0.640023	0.565919	0.391116	-0.135302	0.0875722	0.864496	0.0633493	0.220646
18	0.520348	-0.0039741	0.559214	0.0440785	0.234423	-0.0119438	0.0039238	0.00233566	0.227156	0.114875	0.578552	0.537932	0.0038348	0.0325654	0.00370961	1.86164	0.223957	0.481285	0.361061	0.630991	1.27202	0.246956	-0.0722689	1.23506	0.00261723	0.00361163	0.281062	0.413448	0.38121	0.601519	1.11878	0.934296	0.355719	0.600434	0.523914	-0.0483643	0.192954	1.00131	0.0531242	0.213606
19	0.814657	0.0276493	0.507656	0.0775904	0.243363	0.0120349	0.0114211	0.00559886	0.267109	0.153557	0.551438	0.474169	0.089584	0.0339387	0.226755	1.93395	0.391224	0.625548	0.529877	1.15258	1.1614	0.263718	0.0493459	1.33929	0.00208603	-0.0009622	0.270067	0.873239	0.696424	0.434738	1.03154	0.506059	0.157199	0.563836	0.360585	-0.0231908	0.430128	1.02302	0.148205	0.258023
20	0.959345	0.025496	0.463423	0.0347908	0.490594	-0.002654	0.0102492	-0.0066196	0.155684	0.203463	0.604906	0.411515	0.0273193	0.0419147	0.411162	1.94621	0.602217	0.778286	0.607234	0.656019	1.12606	0.309109	0.0430406	1.37945	0.0149069	0.0139766	0.143273	0.804952	0.61294	0.56354	0.900853	0.266063	0.0792102	0.546049	0.352505	0.113956	0.260938	0.967607	0.115803	0.240839
21	0.6929	0.00068365	0.642755	0.0702629	0.449176	-0.0007176	0.00592789	0.00243913	0.201473	0.192528	0.557999	0.443355	0.0443728	0.0307611	0.312109	2.06192	0.836909	1.18237	1.43127	0.733312	1.0812	0.253194	0.0554223	1.37633	0.0230671	0.0451431	0.215221	0.518264	0.419828	0.430881	0.952568	0.541849	0.274039	0.571395	0.415234	0.149898	0.425008	0.741565	0.107359	0.511059
22	0.709721	0.00503233	0.456199	0.086127	0.362633	0.158823	-0.0137011	0.022881	0.256322	0.320663	0.633723	0.526545	0.018345	0.0338923	0.62944	1.99196	0.431874	0.681405	0.454514	0.850859	0.810703	0.235353	-0.0044738	1.34204	0.0493747	0.0806921	0.250974	0.595603	0.647989	0.627431	1.035	0.670141	0.162862	0.700159	0.426887	0.0395347	0.493097	0.922649	0.797432	0.627382
23	0.515889	0.0132814	0.470415	0.0329769	0.395695	0.00070927	0.0164641	0.353082	0.267349	0.369357	0.700713	0.560979	0.0126279	0.0631447	0.521881	1.7996	0.973324	0.78008	0.547781	0.797729	0.509445	0.122061	0.0165201	1.29381	0.101977	0.137895	0.351826	0.939178	0.625791	0.468993	0.893157	0.681384	0.37066	0.714714	0.527276	-0.0090889	0.42397	1.1268	0.835908	0.669191
24	0.853018	0.00961547	0.404445	0.0362154	0.507713	0.153773	-0.0013699	0.0492464	0.373539	0.418397	0.534484	0.505786	0.0318577	0.104857	0.489685	1.63523	1.25162	1.04804	0.958942	1.186	0.841937	0.0780614	-0.123555	1.38488	0.335285	0.315323	0.408863	0.914372	0.748868	0.667635	0.858793	0.801942	0.412202	0.878953	0.55131	0.30489	0.352783	1.03085	1.05189	0.735951
25	1.07916	-0.0014215	0.185233	0.0604244	0.538284	0.151167	0.0241798	0.0156875	0.429146	0.339486	0.512253	0.406783	0.0680959	0.0471751	0.29566	1.35992	0.319078	0.446027	0.649464	1.18343	0.46178	0.135683	0.052932	1.30308	0.468081	0.334891	0.336761	0.910823	0.76282	0.547177	1.20124	0.540559	0.175055	0.767148	0.471055	0.257113	0.350626	1.06345	1.0633	0.750223
26	1.05266	0.00728975	0.265661	0.0625685	0.605459	-0.0020235	0.127857	0.366327	0.304573	-0.644102	0.212508	0.759689	0.0256354	0.0842159	0.427252	1.29343	0.447147	0.368117	0.665866	0.704207	0.609898	0.014913	0.0896953	1.35721	0.427055	0.627753	0.410992	0.77955	0.739949	0.643533	1.11559	0.3098	0.133434	0.859123	0.394173	0.359492	0.711458	1.02157	0.875762	0.786106
27	0.824428	0.0695196	0.242432	0.05924	0.731186	0.166976	0.252023	0.476868	0.328843	0.22374	0.503783	0.603998	0.0221434	0.106554	0.565767	1.24679	0.586141	0.548539	0.680931	1.02775	0.67504	0.217011	0.122923	1.38129	0.542148	0.975578	0.466037	1.06734	0.669158	0.584885	1.12285	0.620786	0.272894	0.801707	0.441662	0.447358	0.464887	0.986432	0.831892	0.749404
28	0.721532	0.00534867	0.256981	0.0332528	0.776897	0.0927141	0.145756	0.250884	0.447311	0.296247	0.449066	0.349699	0.0237665	0.0981677	0.66128	1.24474	0.767957	0.563902	0.594643	1.43383	0.816205	0.115894	0.122153	1.44437	0.301107	0.724036	0.247252	0.80572	0.866882	0.456287	1.06649	0.503175	0.209544	0.792485	0.501606	0.839211	0.726349	1.11315	0.747896	0.640511
29	0.714346	0.186994	0.233554	0.0311948	0.821834	0.0555005	0.0407791	0.167559	0.545226	0.246942	0.54082	0.325216	0.0560693	0.111657	0.468422	1.20408	1.03527	0.705738	0.719471	1.52211	1.02415	0.107194	-0.0300385	1.35697	0.44629	0.991692	0.461342	0.645536	0.699583	0.448907	1.19507	0.657319	0.215167	0.773361	0.454216	0.568816	0.5932	1.12131	0.0621625	0.413859
30	0.731583	0.24203		0.00673702	0.914983	0.316873	0.383554	0.580888	0.462196	0.264727	0.314209	0.312137	0.16761	0.326142	0.483368	1.25241	1.08392	0.86013	0.748231	1.53054	0.898386	0.194318	0.169461	1.17259	0.468044	0.818668	0.410968	0.534081	0.599577	0.601996	1.30076	1.23611	0.313901	0.652286	0.479412	0.534688	0.539185	1.09918	0.449684	0.549228
31	0.724508	0.144907		0.0315005	0.916044	0.422696	0.176067	0.466353	0.397003	0.343078	0.465157	0.2619	0.0204347	0.160474	0.408308	1.14859	0.735572	0.867898	0.577555	1.41977	1.08631	0.244211	0.188182	1.11221	0.376499	0.678638	0.290241	0.732862	0.675352	0.512264	1.18663	0.442312	0.196579	0.832085	0.515281	0.438774	0.538177	1.04221	0.726132	0.729553
32	0.790177	0.142569		0.131044	0.915663	0.424998	0.421576	0.419199	1.13203	0.397157	0.389705	0.240273		0.34151	0.314813	1.09806	0.546979	0.762762	0.479984	1.45965	0.790665	0.104203	0.0290041	1.27487	0.426242	0.846533		0.61744	0.718623	0.499311	1.27164	0.523329	0.242296	0.90771	0.474052	0.465696	0.289807	0.949427	0.690168	0.684553
33	0.767599	0.112342		0.110912	0.846893	0.318553	0.685635	0.618885	0.828238	0.518689	0.676375	0.280532		0.205987	0.801278	1.21319	0.78064	0.604557	0.558761	1.13667	0.867284	0.116929	0.139331	1.35233	0.606634	1.01832		0.695868	0.780498	0.558371	1.38117	0.520537	0.263114	0.885371	0.540088	0.419837	0.661161	1.13189	0.530748	0.683151
34	0.767912	0.12737		0.193595	0.849865	0.316633	0.730752	0.791168	0.608231	0.56897	0.790997	0.6465		0.0382197	0.796127	1.18615	0.567813	0.703407	0.555729	0.674458	0.934748	0.112686	0.139996	1.22196	0.557556	0.752567		0.669884	0.800255	0.51582	1.36552	0.684489	0.375501	0.813728	0.667101	0.591593	0.551067	1.17681	0.61166	0.835362
35	0.795719	0.103238		0.223949	0.908271	0.311638	0.285346	0.576167	0.994158	0.582843	0.716396	0.580417		0.0303912	0.84376	1.0375	1.63511	1.56539	0.506872	0.714219	1.46044	0.292632	0.338967	1.2308	0.528989	0.736068		0.806314	0.880886	0.629661	1.21577	1.20434	0.562805	0.940104	0.752054	0.241234	0.683068	1.20973	0.482497	0.79391
36	0.688996	0.137887		0.152837	0.811086	0.219732	0.500295	0.644012	0.772121	0.502176	0.751291	0.416381		0.0738313	0.811599	1.29878	0.432844	0.527897	0.511889	1.01389	1.26397	0.18917	0.121088	1.26955	0.630419	0.889663		0.867288	1.07204	0.707897	1.13783	1.08361	0.442326	0.936241	0.608093	0.657504	0.920979	0.914121	0.439014	0.746925
37	0.81633	0.114659		0.0843271	0.755606	0.271545	0.677953	0.769844	0.946648	0.658917	0.803457	0.390302		0.0454267	0.710058	1.44516	0.345766	0.632551	0.552104	1.04866	1.18344	0.310867	0.207717	1.34646	0.5909	0.782584		1.00882	1.02367	0.873042	1.18993	1.20241	0.65644	0.791035	0.490287	0.544825	0.949618	0.871987	0.456681	0.867097
38	0.431515	0.137127		0.121502	0.759802	0.183548	0.117838	0.455086	0.947482	0.629272	0.760024	0.271965		0.193879	0.946915	1.40408	0.455235	0.555824	0.625011	0.953659	1.1802	0.128532	0.0757163	1.27041	0.710225	0.891655		0.936738	0.861869	0.697955	1.38563	1.23823	0.42538	0.785616	0.628307	0.115892	0.411898	0.961745	0.588338	0.815831
39	0.396477	0.111556		0.0828092	0.773816	0.176487	0.101782	0.228346	1.04536	0.396741	0.53452	0.350845		0.305469	1.05207	1.32392	0.816526	0.811638	0.610756	1.34864	1.06118	0.271777	0.0666316	1.23563	0.542147	0.71579		0.906752	0.900405	0.62331	1.06633	0.868333	0.406083	0.773404	0.582102	0.559883	0.9957		0.723724	0.871797
40	0.404075	0.0394749		0.1052	0.745847	0.254742	0.0662992	0.246389	1.00152	0.38084	0.498972	0.726341		0.330707	1.01117	1.29139	0.956354	0.809445	0.560346	1.81047	1.29868	0.316155	0.0493807	1.18535	0.594334	0.840302		0.930203	0.956726	0.586796	0.895084	0.884913	0.358745	1.14574	0.664208	0.67033	1.08133		0.524585	0.854591
