# Supplementary material for: Different Ras isoforms regulate synaptic plasticity in opposite directions
Source: EMBO J. 2025 Feb 21;44(7):2106–33. doi: 10.1038/s44318-025-00390-8 (PMC11961722; doi:10.1038/s44318-025-00390-8)
Supplement: Supplementary file 4 — Source data Fig. 3 [file 44318_2025_390_MOESM4_ESM.zip]

Archive with 7 entries (6 files):
- Fig 3/
- Fig 3/3A.xlsx
- Fig 3/3B.xlsx
- Fig 3/3C.xlsx
- Fig 3/3D.xlsx
- Fig 3/3E.xlsx
- Fig 3/3F.xlsx
