# Supplementary material for: Different Ras isoforms regulate synaptic plasticity in opposite directions
Source: EMBO J. 2025 Feb 21;44(7):2106–33. doi: 10.1038/s44318-025-00390-8 (PMC11961722; doi:10.1038/s44318-025-00390-8)
Supplement: Supplementary file 4 — Source data Fig. 3 [file 44318_2025_390_MOESM4_ESM.zip › Fig 3/3A.xlsx]

## Sheet: Hoja1
Time (min)	Distance(m)
	WT															H-Ras KO
1	5.776	8.76	7.201	4.505	5.065	4.54	4.553	7.049	1.846	8.704	7.557	4.949	6.549	8.063	8.159	5.462	7.811	7.804	6.308	5.976	7.81	4.926	5.852	6.722	6.81	8.164	8.174	5.112	6.22
2	6.131	5.595	7.819	5.421	5.503	4.504	4.63	6.106	2.155	6.935	4.957	2.736	4.328	5.187	7.607	3.795	5.776	5.622	5.047	5.923	7.671	4.863	5.272	3.067	5.206	5.016	5.944	6.205	5.394
3	6.906	5.353	6.301	4.694	4.36	4.634	4.341	4.223	3.795	4.046	5.633	2.06	3.481	3.352	4.794	1.963	5.349	4.334	5.353	4.8	4.044	2.858	3.808	1.914	3.892	4.409	5.056	4.28	3.356
4	4.795	4.703	5.02	1.597	4.032	2.767	3.157	3.971	1.963	2.132	3.617	2.308	2.206	1.263	3.278	3.002	3.664	3.235	3.794	4.282	2.686	2.474	4.088	2.966	4.242	2.678	2.576	2.426	3.081
5	2.182	2.533	3.095	3.186	0.683	2.045	3.336	3.14	2.986	2.294	5.639	1.544	1.309	2.81	2.622	1.971	4.947	2.934	4.176	5.065	4.119	2.706	1.3	2.092	2.413	2.538	1.725	1.642	3.398
6	3.674	2.798	3.379	2.278	1.082	1.292	3.73	1.253	1.919	2.767	4.178	2.257	3.901	3.154	1.866	3.182	3.318	2.768	3.74	4.716	4.133	1.553	2.306	3.151	2.521	2.654	4.399	2.352	1.698
7	3.952	3.876	4.19	1.043	1.643	0.523	3.746	2.528	2.267	1.658	4.891	0.000428	2.506	2.365	1.752	2.622	2.755	3.659	4.506	3.37	3.643	2.677	2.414	1.355	2.535	4.183	3.095	1.626	1.952
8	3.991	4.502	2.739	4.075	2.39	1.907	3.301	2.6	2.93	0.000803	4.705	1.768	1.457	1.841	1.986	2.349	3.294	2.895	2.195	3.299	2.64	1.226	1.655	1.51	3.516	2.718	2.706	2.069	1.847
9	2.481	3.184	2.776	2.66	2.284	2.462	1.979	1.873	1.104	2.848	2.826	4.996	2.135	2.509	0.000889	3.086	3.102	3.147	3.033	3.519	3.934	1.842	1.121	3.014	2.225	2.818	1.195	2.043	1.233
10	2.327	2.198	2.085	1.086	1.006	3.295	3.017	3.089	2.158	1.837	4.564	3.217	2.024	2.732	1.876	1.948	3.57	3.582	3.007	1.694	3.176	1.363	1.421	1.328	1.598	2.951	1.102	0.000972	2.174
11	4.258	3.691	2.916	4.345	1.646	2.961	3.411	2.888	1.28	2.047	2.861	2.87	2.693	1.54	1.892	1.043	2.424	3.91	3.832	3.711	2.822	2.034	0.000933	2.138	3.429	2.913	2.931	0.000521	2.259
12	3.529	4.34	2.248	3.544	0.475	1.416	3.55	4.649	2.313	1.365	0.000625	2.491	2.123	2.033	2.222	2.03	3.131	3.089	3.53	2.625	3.665	2.269	3.549	2.75	2.292	3.015	1.672	2.096	2.57
13	4.045	2.697	3.229	3.63	2.188	1.558	3.262	0.000942	2.66	2.678	2.331	2.787	2.066	1.422	1.823	2.009	3.566	2.794	1.993	2.149	3.238	2.449	2.821	1.563	1.644	3.237	2.266	0.000421	1.672
14	2.185	2.829	2.83	1.444	2.387	1.449	1.19	2.832	0.000875	1.211	2.855	0	2.481	1.338	0	3.003	4.02	2.713	1.347	3.632	2.902	0.827	2.469	2.598	3.41	3.72	2.999	0.000125	2.295
15	1.556	0.103	2.189	3.33	0.756	2.73	2.504	2.978	2.603	1.951	2.402	1.284	1.132	2.515	1.142	0.934	3.215	1.378	1.505	2.708	3.469	3.218	1.604	1.007	3.484	2.022	2.382	5.9e-05	2.167
