# Supplementary material for: Different Ras isoforms regulate synaptic plasticity in opposite directions
Source: EMBO J. 2025 Feb 21;44(7):2106–33. doi: 10.1038/s44318-025-00390-8 (PMC11961722; doi:10.1038/s44318-025-00390-8)
Supplement: Supplementary file 4 — Source data Fig. 3 [file 44318_2025_390_MOESM4_ESM.zip › Fig 3/3B.xlsx]

## Sheet: Hoja1
	Time (s)
	WT															KO
Periphery	564.7	692.4	521.5	488.6	520.2	571.6	658.4	426.4	482.7	293	452.3	583.7	369.9	488.6	455.6	540.6	623.5	480	564.9	533	541.8	452.1	322.1	414.5	372.8	438.3	484.8	339.1	460.5
Inner	302.9	188.6	319.1	305.7	283.8	250.9	206.6	433.6	370.5	556.5	409.6	289.4	465.4	376.3	424.2	337.2	241.4	379.2	276.3	316.8	307.4	348	438.8	439.3	456.6	405.6	382.5	499.5	400.3
Center	32.4	19	59.3	105.6	96	77.5	35.1	40	46.8	50.5	38	26.9	64.6	35.1	20.2	22.2	35.1	40.8	58.9	50.2	50.7	99.9	139.1	46.2	70.6	56.1	32.7	61.4	39.2
