# Supplementary material for: Different Ras isoforms regulate synaptic plasticity in opposite directions
Source: EMBO J. 2025 Feb 21;44(7):2106–33. doi: 10.1038/s44318-025-00390-8 (PMC11961722; doi:10.1038/s44318-025-00390-8)
Supplement: Supplementary file 4 — Source data Fig. 3 [file 44318_2025_390_MOESM4_ESM.zip › Fig 3/3C.xlsx]

## Sheet: Hoja1
	Spontaneous alternation index
	WT	KO
	53.3333	68.5714
	62.069	52.5
	56.8627	52.8302
	58	55.2632
	78.26	58.5366
	53.66	52.5424
	74.29	52.78
	74.07	43.48
	61.54	58.7
	55.1	40.82
	47.83	55.36
	57.5	58.7
	59.65	60.38
	57.89	52
	58.23
