# Supplementary material for: Different Ras isoforms regulate synaptic plasticity in opposite directions
Source: EMBO J. 2025 Feb 21;44(7):2106–33. doi: 10.1038/s44318-025-00390-8 (PMC11961722; doi:10.1038/s44318-025-00390-8)
Supplement: Supplementary file 4 — Source data Fig. 3 [file 44318_2025_390_MOESM4_ESM.zip › Fig 3/3D.xlsx]

## Sheet: Hoja1
	Total exploration		Discrimination index
	WT	KO	WT	KO
	0.862065	0.591539	0.39223	0.126582
	0.796058	0.617271	0.406544	0.307295
	0.783501	0.957464	0.494977	0.0159939
	0.635301	0.797788	0.0877573	0.373986
	0.614823	0.746952	0.371892	0.164937
	1.12442	0.769135	0.241544	0.0945663
	0.767128	0.896817	0.055388	0.282117
	0.193375	1.20603	0.312241	-0.141376
	0.422141	1.06123	0.580011	0.395604
	0.451617	1.26428	0.719565	-0.336063
	0.536523	0.860507	0.372902	-0.212939
	0.749914	1.07181	0.148666	0.393863
	0.439024	1.29308	0.0754307	0.308728
	0.56317	0.926332	0.440395	0.422288
	0.646397		0.476639
