# Supplementary material for: Different Ras isoforms regulate synaptic plasticity in opposite directions
Source: EMBO J. 2025 Feb 21;44(7):2106–33. doi: 10.1038/s44318-025-00390-8 (PMC11961722; doi:10.1038/s44318-025-00390-8)
Supplement: Supplementary file 4 — Source data Fig. 3 [file 44318_2025_390_MOESM4_ESM.zip › Fig 3/3E.xlsx]

## Sheet: Hoja1
	Context memory		Cued memory
	%Time freezing		%Time freezing
	WT	KO	WT	KO
	35.2667	21.6667	31.29	39.79
	34.0667	29.0333	24.26	20.83
	13.4667	21.72	49.45	25.19
	30.11	10.94	23.1	35.98
	53.17	9.06	21.64	39.81
	47.78	37.78	18.19	45.07
	42.89	24.72	31.67	41.4
	52.5	30.61	16.98	31.55
	30.33	57.44	15.43	31.88
	62.67	28.17	38.38	25.1
		21.06	23.86	47.1
			58.6
			34.9
			11.67
			53.83
