# Supplementary material for: Different Ras isoforms regulate synaptic plasticity in opposite directions
Source: EMBO J. 2025 Feb 21;44(7):2106–33. doi: 10.1038/s44318-025-00390-8 (PMC11961722; doi:10.1038/s44318-025-00390-8)
Supplement: Supplementary file 4 — Source data Fig. 3 [file 44318_2025_390_MOESM4_ESM.zip › Fig 3/3F.xlsx]

## Sheet: Hoja1
	Sociability		Social memory
	Discrimination index		Discrimination index
	WT	KO	WT	KO
	0.32827	0.174592	0.206205	0.135383
	0.292173	0.427004	0.260394	-0.318683
	0.149242	0.156943	0.110524	0.197855
	0.417022	0.262072	0.0364814	-0.0610118
	0.458209	0.162184	0.364199	0.0790951
	0.552087	0.285794	0.218936	0.0198901
	0.158926	0.217366	0.448926	0.108513
	0.151844	0.409458	0.131687	0.107283
	0.264735	0.117099	0.29736	0.110163
	0.223489	0.261305	0.172756	-0.0455431
	0.274077	0.179078	0.112068	0.134703
	0.183039	-0.13764	0.181132	0.208924
	0.188211	0.162189	0.159985	0.287291
	0.386411	0.0639647	0.126202	-0.0142593
	0.138783		-0.138562
