# Supplementary material for: Different Ras isoforms regulate synaptic plasticity in opposite directions
Source: EMBO J. 2025 Feb 21;44(7):2106–33. doi: 10.1038/s44318-025-00390-8 (PMC11961722; doi:10.1038/s44318-025-00390-8)
Supplement: Supplementary file 5 — Source data Fig. 4 [file 44318_2025_390_MOESM5_ESM.zip]

Archive with 11 entries (9 files):
- Fig 4/
- Fig 4/4A.xlsx
- Fig 4/4B.xlsx
- Fig 4/4C.xlsx
- Fig 4/4D.xlsx
- Fig 4/4E/
- Fig 4/4E/4E.xlsx
- Fig 4/4E/MAX_C181,184S_soma.tif
- Fig 4/4E/MAX_C181,184S_spines.tif
- Fig 4/4E/MAX_WT_soma.tif
- Fig 4/4E/MAX_WT_spines.tif
