# Supplementary material for: Different Ras isoforms regulate synaptic plasticity in opposite directions
Source: EMBO J. 2025 Feb 21;44(7):2106–33. doi: 10.1038/s44318-025-00390-8 (PMC11961722; doi:10.1038/s44318-025-00390-8)
Supplement: Supplementary file 5 — Source data Fig. 4 [file 44318_2025_390_MOESM5_ESM.zip › Fig 4/4A.xlsx]

## Sheet: Hoja1
	fEPSP slope (mV/ms)
Stimulation intensity (μA)	WT																																													H-Ras KO
0	-0.0118948	-0.0114575	0.0080784	-0.00251891	-4.1992e-05	0.00701107	0.00993317	0.00037093	0.00576816	0.00686976	-0.00488995	0.00874638	-0.0050507	-0.0128046	0.0154951	0.00809692	-0.0399503	-0.0052641	0.0142036	0.00841783	-0.00054538	-0.00428699	-0.00580948	-0.00417334	-0.00445789	-0.0036991	-0.0159109	-0.0148375	-0.00983344	0.0073982	0.0131113	0.0106041	-0.0290174	0.00080621	0.011785	0.00813328	-0.0066157	-0.0073982	0.00647343	0.0131366	-0.0138242	-0.0151656	0.0102471	-0.00120932	0.00694767	0.000149048	0.0144428	0.00678168	-0.0101251
20	-0.00921424	0.00139203	0.0116257	-0.0031151	0.00398223	0.00046873	-0.00759948	0.00368828	0.00366658	-0.0041747	0.00151101	0.00481699	0.013018	0.00635487	0.00583636	0.0466087	-0.00813802	-0.00348569	-0.00865495	-0.0200368	0.0122355	-0.00048441	-0.0140376	0.0120695	0.00201554	0.0369673	-0.00799101	0.0260581	0.0096639	-0.0111795	-0.0317712	0.0143854	0.0224001	0.0146778	-0.0009722	0.012686	0.0179501	-0.00974571	0.0187326	0.00192069	0.00374653	-0.0130044	-0.00514216	0.0115478	-0.0266999	-0.00286172	-0.00781012	0.00463415	4.7424e-05
40	0.0187032	0.038489	0.0510042	0.0827216	0.066795	0.0668395	-0.00396928	0.00334535	0.0115363	0.0239385	0.00035693	0.0321432	0.0229297	0.0943033	0.0400325	0.0763248	-0.00850793	0.0337662	-0.0121169	-0.00535895	0.00822813	0.0275385	0.00054538	0.0271267	-0.00144644	0.0456934	0.00488471	0.044718	0.0125703	0.00090422	0.0671181	0.11159	0.0214959	0.0573835	-0.00313001	0.25097	0.00791987	0.0673426	0.00301145	0.00301145	0.0204873	0.0120729	0.00819764	-0.00068765	-0.0279092	0.029124	-0.00229534	0.0906485	-0.00654456
60	0.160006	0.176847	0.178664	0.374185	0.155195	0.149955	0.0629799	0.0441824	0.0667586	0.189826	0.00768591	0.0863268	0.0376787	0.163092	-0.0075215	0.0611174	0.0186599	0.120814	0.0377498	0.0978365	-0.00260834	0.0810896	0.048776	0.0941848	0.00976942	0.0529967	0.00367539	0.0865178	0.0109476	0.083312	0.074804	0.186188	0.100616	0.157449	0.0365168	0.545262	0.0591145	0.365168	0.0246844	0.12871	-0.0104571	0.0564519	0.0143086	0.0675323	0.0231905	0.0674144	0.0166636	0.256687	0.0754759
80	0.288114	0.34677	0.309826	0.650759	0.23071	0.188272	0.166949	0.0607972	0.139673	0.229785	0.0656991	0.151601	0.0759975	0.247034	-0.00493213	0.0981906	0.0519518	0.24241	0.0296402	0.152944	0.0167171	0.100974	0.0802894	0.13542	0.0588299	0.0955127	0.0484203	0.124783	0.0867087	0.171309	0.135387	0.281296	0.0981084	0.236221	0.147585	0.761967	0.202763	0.625148	0.148889	0.288672	0.138195	0.0849574	-0.00842121	0.0920033	0.0574783	0.120729	0.0343705	0.422612	0.114316
100	0.423225	0.428483	0.406782	0.893588	0.294412	0.229969	0.279824	0.0900585	0.190975	0.275962	0.145271	0.197636	0.0988798	0.270959	0.0342783	0.140114	0.0994236	0.34928	0.0741954	0.245706	0.0130891	0.137353	0.127975	0.192638	0.121549	0.0921693	0.069785	0.189558	0.208658	0.218699	0.186558	0.355196	0.163336	0.323268	0.231099	1.02242	0.246132	0.854065	0.254384	0.474362	0.250804	0.129187	-0.00052167	0.209663	0.178244	0.166561	0.0815144	0.520607	0.155504
150	0.677532	0.664653	0.647852	1.31952	0.446268	0.347641	0.472045	0.116604	0.306249	0.371997	0.444831	0.266301	0.234182	0.361184	0.199546	0.267198	0.315862	0.55036	0.331164	0.366922	0.345415	0.214883	0.208074	0.271386	0.222847	0.166815	0.128971	0.241757	0.369335	0.345907	0.346976	0.478828	0.255937	0.489965	0.550028	1.36319	0.489704	0.989913	0.504287	0.718669	0.471706	0.186571	0.285278	0.425942	0.338468	0.248329	0.195491	0.814706	0.264059
200	0.89157	0.859001	0.767463	1.51577	0.514568	0.467448	0.587084	0.151227	0.365138	0.42441	0.647389	0.328273	0.266312	0.458119	0.427657	0.316561	0.386515	0.584387	0.576657	0.466276	0.645896	0.320047	0.307879	0.323742	0.302378	0.168025	0.181706	0.267527	0.385006	0.487747	0.418779	0.540397	0.391488	0.645232	0.77195	1.60835	0.654931	1.22829	0.758055	0.935564	0.667498	0.226628	0.574655	0.599563	0.457835	0.326192	0.283132	1.02415	0.319451
250	1.02716	0.960334	0.861572	1.73894	0.603213	0.547442	0.285469	0.184547	0.425949	0.490756	0.794076	0.349606	0.282697	0.519415	0.571881	0.299175	0.49646	0.660123	0.7471	0.608881	0.859448	0.418575	0.334816	0.349446	0.361635	0.233731	0.217085	0.184297	0.43938	0.630697	0.498515	0.666085	0.469868	0.668565	0.995627	1.76222	0.805313	1.38119	0.948724	1.07824	0.872608	0.320379	0.836085	0.67869	0.557189	0.371994	0.365078	1.15786	0.360567
[truncated: 51 more columns]
