# Supplementary material for: Different Ras isoforms regulate synaptic plasticity in opposite directions
Source: EMBO J. 2025 Feb 21;44(7):2106–33. doi: 10.1038/s44318-025-00390-8 (PMC11961722; doi:10.1038/s44318-025-00390-8)
Supplement: Supplementary file 5 — Source data Fig. 4 [file 44318_2025_390_MOESM5_ESM.zip › Fig 4/4C.xlsx]

## Sheet: 50-60
	WT	H-Ras KO
	0.943381	1.02366
	1.06166	0.890539
	0.983168	0.84114
	0.55436	0.36204
	0.388919	0.731528
	0.545412	0.407041
	0.824928	0.659706
	0.414067	0.963017
	0.4622	0.71682
	1.07772	0.905742
	0.547314	0.740696
	0.684725	0.860177
	0.391557	0.826088
	0.715622	0.84356
	0.213212	0.734091
	1.04073	0.804241
	0.405513	1.17684
	0.734334	0.810888
	0.843276	0.823322
	0.544645	0.865215
	0.3826	0.51379
	0.565411	0.69769
	0.383098	0.710056
	0.596545	0.498492
	0.226315	1.08443
	0.507937	1.28559
	0.677958	1.11746
	0.593726	0.911337
		1.13243

## Sheet: Timecourse
time (min)	WT																												H-Ras KO
-20	1.21617	1.18887	1.06909	1.21841	1.16702	1.08261	0.990492	0.995256	0.923027	0.975733	0.947089	1.06283	0.752183	0.927075	1.15643	1.02842	0.933656	1.09122	0.994552	1.34666	1.00179	1.28649	0.86281	0.927233	0.999652	1.00765	1.04652	0.896596	0.979152	1.06557	0.987449	1.05347	0.903682	1.12207	0.813363		1.0741	0.899859	1.01536	0.998623		0.903666	0.904538	0.810897	1.08193	0.862531	1.13423	1.01828	0.912081
-19	0.950945	0.772027	1.03201	1.00497	0.977168	1.07057	1.00824	0.995088	0.780342	1.16741	0.967806	0.960062	1.01589	0.951245	1.03469	0.924963	0.694112	0.746299	0.725516	1.23363	1.18848	1.06124	0.700304	1.02861	0.917707	1.01957	1.02002	0.887805	0.998028	1.06687	1.04321	1.0699	0.960636	1.09898	1.05237		0.821443	0.987214	1.06813	0.76388		0.915389	0.892199	0.88751	0.935	0.949229	1.10758	1.09888	1.11615
-18	0.958911	1.10897	0.986742	1.05945	1.06062	1.15722	0.87575	1.08929	0.974115	0.948511	1.00815	0.926935	0.997789	0.976831	0.956594	0.89225	0.784288	1.05402	0.612652	0.826334	1.18181	1.00443	1.00601	0.980305	0.941478	1.0032	0.984864	0.896805	0.959748	1.00679	0.938764	0.968602	0.980156	1.08239	1.15809		0.963639	0.863776	1.03095	1.01864		0.945212	0.922674	0.903834	0.912534	0.924164	1.13891	1.15258	1.13269
-17	0.907006	1.14252	1.04814	1.1911	1.2263	0.870531	1.0831	1.02188	1.05506	1.03779	0.956823	1.00827	0.997133	0.934484	1.07525	0.98691	0.959611	0.955363	1.18464	1.04216	0.869369	1.06476	0.784789	0.969105	1.00242	0.976171	0.962967	0.82732	1.04951	0.918595	0.983927	0.985129	1.04439	1.07712	0.877856		1.03508	0.892606	0.957627	0.903092		0.897632	0.963502	0.762974	0.733868	0.961382	1.00982	1.13371	1.03094
-16	1.00239	1.14591	1.06414	0.93532	1.18941	1.0781	1.15061	0.862381	0.912162	0.969238	0.998412	0.978849	1.11982	0.945621	1.04758	0.954301	1.10652	0.948892	1.18603	1.11905	0.92099	1.06405	1.05772	1.05523	1.08983	0.957006	0.958763	0.869691	0.994682	0.873895	0.969337	1.03439	0.980198	1.11744	0.892602		1.00318	1.09037	0.999815	0.988669	0.986903	0.947468	0.954351	0.989094	1.04572	0.902679	1.06239	1.04209	1.12207
-15	0.998122	0.922601	0.984738	1.29068	0.978855	1.05904	0.825372	0.881676	1.06578	1.06498	1.04953	0.982692	1.06136	0.905901	0.881485	0.907716	1.14253	0.992954	0.893358	0.841618	1.04023	0.545467	0.90671	1.08021	1.11125	0.959143	0.941616	1.00906	0.995933	0.780306	1.02603	1.0335	0.898303	1.05259	0.671921	1.00423	1.46132	1.1244	1.0384	1.10382	0.891728	0.919509	1.07779	1.09674	1.06247	0.936317	1.20444	0.923146	1.00912
-14	0.976469	1.04025	1.00317	0.762668	0.859183	1.03275	1.10647	0.964839	0.999514	1.17547	0.944122	1.01373	1.08309	0.98464	0.832019	1.07546	1.1297	1.1426	0.717086	1.13976	1.09304	0.969798	0.939111	1.10712	1.11382	1.0344	0.981751	1.06266	1.00708	0.814221	0.998456	0.960849	1.00721	1.02641	0.658535	0.812654	1.03355	1.06151	0.980243	0.922636	0.941927	1.00496	0.931991	0.918462	1.12056	1.02866	0.910081	1.13565	0.994696
-13	0.934586	0.978042	1.02501	0.820193	0.931841	1.10022	1.30012	1.22461	0.712921	1.0918	1.05317	0.958946	0.914382	0.998411	0.702942	1.05256	0.895186	1.01299	0.916235	0.917691	0.873948	1.14751	1.11387	1.06577	1.12375	1.07155	0.976638	1.03964	0.953162	1.07012	1.02886	1.02515	0.990393	0.978451	0.787093	1.16056	1.17931	0.995513	0.978932	0.996764	0.928227	0.965323	0.997497	1.00235	0.944016	0.879241	0.926824	1.18617	0.96113
-12	0.990533	1.03438	1.00403	1.02725	1.08312	0.886284	1.05525	1.22545	1.15314	1.10266	1.03527	1.09127	1.17538	0.903953	1.04485	1.09689	1.00126	1.09588	0.793056	1.0177	1.10288	1.05431	1.2002	0.967775	1.08218	1.02552	0.929315	1.1294	0.920763	0.97809	1.01173	0.936476	1.06121	0.962397	1.116	1.01875	0.761375	0.866699	1.045	0.84417	0.994307	0.975672	0.95344	1.06959	1.05327	0.993283	0.921243	0.95175	0.989949
-11	0.993839	1.06522	0.929105	0.889897	1.40502	0.980308	0.920681	1.12105	1.14234	0.986317	0.893944	1.08385	0.965981	0.997968	0.987851	0.930221	0.935092	0.993183	1.04692	1.17493	0.948582	0.806404	0.873638	1.0779	1.09882	0.981036	0.964219	1.14837	0.95281	0.963785	0.959279	0.903004	1.05624	0.973516	0.911713	1.40415	0.75323	1.06443	0.998036	1.08383	0.934558	1.06828	0.959195	1.03201	1.29702	0.897471	0.970393	0.950828	0.996052
-10	1.02334	0.938457	0.951074	1.11325	1.29074	1.02579	1.08383	0.945713	1.03722	0.878272	1.02335	1.04901	1.05487	1.00209	0.93267	1.02316	0.951712	1.0173	1.17704	1.0698	1.07331	0.953247	0.968447	1.00804	1.04734	1.08077	1.01747	1.12168	0.988572	0.989098	0.998273	0.93383	1.01515	1.00792	0.934977	1.10971	1.09667	0.921147	0.879948	1.057	0.967633	1.06951	1.00168	0.987154	0.842094	1.14834	1.12198	0.91724	0.980644
-9	1.03497	1.01316	0.992927	0.821411	0.879091	0.900773	1.0266	1.02247	1.18278	0.988522	1.07993	0.938299	0.929209	1.02666	1.13109	1.04859	0.921961	0.997176	1.2621	0.992151	0.961247	0.953952	0.944273	0.903939	0.988296	0.976097	1.00408	0.896114	0.973236	0.968019	1.09451	0.914517	1.05448	0.980706	0.858315	1.22125	1.03168	0.992194	0.953835	0.977512	1.05835	1.0364	1.12242	1.07241	0.925288	0.870778	1.19724	0.955949	1.01022
-8	0.927203	0.879039	0.999053	0.861661	0.624339	1.09197	1.20195	1.05213	0.892087	1.04437	0.774328	1.01419	1.13591	0.955348	0.861152	1.11329	1.03081	0.926975	1.08913	0.766918	0.914714	1.4176	1.09557	0.934926	0.900273	1.02272	1.06032	1.13919	0.964185	0.97965	0.966474	1.03295	1.02771	0.942473	1.31621	0.908284	1.12772	1.17253	0.931079	1.13561	1.01603	1.00191	1.0813	1.01924	1.04044	1.09561	0.811421	1.09187	0.933818
-7	1.09528	1.09236	0.99325	0.955934	1.01327	1.19953	0.832786	0.830616	0.989513	0.975893	0.922052	0.954139	1.10303	0.932034	1.11592	1.02521	1.00403	0.99277	0.961691	1.02062	0.958024	1.02614	0.982087	0.991589	0.866441	1.07238	1.05312	0.918312	1.01333	1.04895	0.965755	0.943161	1.04077	0.933917	0.784587	0.968306	1.41245	1.08085	0.958517	1.13186	1.04835	1.10649	0.94698	1.00881	0.92122	0.937402	1.13405	0.706442	1.0303
-6	0.947656	1.05835	1.02464	1.00386	0.921944	0.87378	0.716584	0.863477	0.997859	0.904732	0.992843	0.973918	1.0912	1.11818	1.06311	1.02501	1.16971	0.995639	1.13856	0.534404	0.889949	0.792671	1.21347	0.933728	0.92226	0.923522	1.07423	1.08189	0.987586	1.16282	0.980743	0.691865	1.05497	1.03109	1.3437	1.26396	1.05951	1.10921	0.940958	1.04413	0.976005	0.959486	1.02673	1.13585	1.01508	1.29233	0.938347	0.903676	0.71449
-5	0.968384	0.902957	0.987833	0.812921	0.797773	0.963086	0.952301	1.16419	1.06262	1.04168	1.00815	1.061	0.784389	1.0319	1.16321	1.02983	1.22234	1.00789	1.04507	0.469183	0.908551	0.937988	1.1025	0.986642	0.926782	0.940125	0.984736	0.912189	1.03478	1.05024	0.964959	1.1251	1.10744	0.968275	1.00827	0.719722	1.2784	0.941823	1.01948	1.07702	1.03831	1.08937	1.09248	1.0965	0.925691	0.900075	0.967693	1.01966	1.15051
-4	1.06522	0.891269	0.956951	0.972559	0.569902	0.885278	0.616614	0.878559	1.07068	0.924777	1.22052	0.991838	0.880326	1.15766	0.860747	1.14764	0.896519	1.13875	0.804825	1.07259	1.06862	0.882349	1.03698	0.982723	1.0224	0.946465	1.02269	0.954579	1.07401	1.0485	0.953277	0.7849	1.06462	0.9878	1.39295	0.726421	1.15097	0.911044	1.01897	0.946409	1.07447	1.09997	0.956214	0.946181	1.14944	0.874901	1.15997	0.999732	0.96663
-3	0.986216	1.11888	0.99007	1.0579	1.04173	0.852717	1.22514	0.787139	1.07204	0.988722	1.04896	0.960172	0.974132	1.0251	0.914563	0.982852	1.05686	0.781296	1.20005	1.03539	0.938914	0.939396	1.19147	0.997189	0.990536	1.03438	0.979954	1.14731	1.00532	1.1068	0.996604	1.12951	0.917624	0.862209	1.2757	0.80074	0.686374	0.949256	1.05951	1.03315	1.11121	1.08883	1.06872	1.20471	1.0982	0.963227	0.792338	0.917932	0.952202
-2	1.0029	0.716235	0.979813	0.882635	1.0667	0.945039	0.879008	0.970316	1.02686	0.800776	1.00242	1.05042	1.12525	1.08476	1.06104	0.854382	0.99008	0.996602	1.13079	0.535366	1.0114	1.12591	1.11123	1.00377	0.873023	0.955034	1.00934	0.961398	1.0399	1.13848	1.0077	0.97589	0.966535	0.844782	0.948076	0.90716	0.798366	0.981116	1.11837	1.09857	1.03271	0.959878	1.17199	1.02433	0.985797	1.15312	0.961391	0.854587	1.01489
-1	1.01986	0.990515	0.938301	0.790607	0.915982	0.944421	1.1491	1.10386	0.949938	0.932355	1.07316	0.93958	0.838681	1.06961	1.14368	0.900345	1.17402	1.1122	1.12071	1.84404	1.05414	0.966277	0.908809	0.998217	0.98173	1.01325	1.02739	1.09998	1.13199	0.887399	1.07072	1.19775	0.868278	0.949472	1.19768	0.974106	0.327831	1.09445	0.990591	0.87436	0.999289	1.04505	0.974309	1.03136	0.910372	1.42927	0.529665	1.03983	0.981435
0.0916667	1.3633	1.36078	1.25336	1.15763	0.887339	1.08862	1.34314	1.14993	0.915184	1.21573	1.17522	1.47612	1.30672	1.33222	1.10091	1.32128	1.41873	0.918033	1.35805	1.19995	1.4027	1.37433	1.16468	1.22737	1.23513	1.23745	1.36184	1.32004	1.26697	1.14056	1.1662	0.993887	1.27289	1.07691	1.06103	0.993754	0.92563	1.04068	1.25422	1.20433	0.997778	1.3324	1.34206	1.09084	1.32945	1.31201	1.01744	1.08289	1.08693
0.291667	1.43808	1.58967	1.3082	1.14328	0.912158	1.00596	1.4148	1.3381	0.917966	1.20573	1.19003	1.50285	1.26315	1.32158	0.898209	1.476	1.46742	0.736859	1.13406	1.26324	1.48951	1.10181	1.38491	1.26683	1.12381	1.16138	1.30451	1.28735	1.2909	1.26397	1.14844	1.24193	1.1543	1.00296	1.16635	0.878461	0.99882	1.05192	1.17358	1.12752	1.18147	1.28829	1.21428	1.09531	1.39822	1.1878	0.80374	1.12858	1.10049
0.491667	1.43866	1.47958	1.31047	1.10366	0.777378	0.965914	1.35782	1.17605	0.960659	1.21649	1.25482	1.53221	1.29616	1.17367	1.11207	1.31373	1.65355	0.523075	1.39045	1.27541	1.18291	1.23617	1.05591	1.17802	1.02765	1.09109	1.29472	1.21635	1.22498	1.20844	1.08449	1.07391	1.09941	0.883964	1.04664	0.86217	0.96856	0.933872	1.11392	0.906447	1.07722	1.21893	1.10242	1.12885	1.23869	1.07875	0.80296	1.25434	0.807126
0.691667	1.35247	1.59627	1.33566	1.03315	0.76823	0.893288	1.19573	1.03084	1.03369	1.29375	1.17515	1.48321	1.17013	1.06689	0.843905	1.36308	1.44174	0.476748	0.827328	1.1615	1.2398	1.01894	0.979164	1.18823	0.963658	1.05498	1.2873	1.23011	1.17996	1.12872	1.01587	0.980997	1.03893	0.805294	1.13495	1.02533	1.03909	0.910347	1.04745	0.844814	1.04309	1.0227	0.969837	1.00922	1.12118	0.976501	0.644708	1.19823	0.680585
0.891667	1.34321	1.40658	1.35169	0.994641	0.899149	0.87879	1.17274	1.19877	0.83625	1.15741	1.02437	1.49149	1.13861	0.990111	0.773432	1.21839	1.57008	0.549825	1.14612	0.932391	1.20974	1.03921	0.859382	1.25719	0.898894	0.954118	1.26573	1.26737	1.13765	1.14404	0.96801	0.959673	0.860177	0.738224	0.891862	0.857974	1.05499	0.885209	1.05747	0.970426	1.00953	0.96838	0.866071	1.06482	1.16353	1.05329	0.634266	1.09865	0.345265
1.09167	1.35053	1.4636	1.3313	0.936327	0.616878	0.841115	1.13318	0.95192	1.02616	1.17266	1.03289	1.48459	0.984961	0.973178	0.735784	1.24323	1.31067	0.587446	1.15491	0.841034	1.0777	1.07031	0.859201	1.11858	0.874362	0.888115	1.23432	1.21049	1.05027	1.10952	0.938207	0.951115	0.646211	0.645436	0.779004	0.517941	1.02495	0.907893	0.990544	0.991671	0.917952	0.895817	0.797349	1.04701	1.076	1.1304	1.07847	1.12099	0.383967
1.29167	1.31822	1.35598	1.32678	0.925964	0.622727	0.796015	0.927795	1.02166	0.938905	1.11946	0.925574	1.48215	0.922158	0.96586	0.637038	1.28898	1.45203	0.626459	1.13137	0.73524	1.00787	0.948435	1.0132	1.19173	0.82258	0.851124	1.23	1.19135	1.00906	1.00733	0.928981	0.93841	0.509102	0.553098	0.593397	0.555272	0.847575	0.961319	0.978183	1.00543	0.906477	0.860893	0.745921	1.20382	1.01138	0.951906	0.872814	1.09264	0.497298
1.49167	1.2805	1.26311	1.32301	0.874694	0.588648	0.840256	1.20953	1.02115	1.03043	1.16603	0.765462	1.4635	0.88423	0.910125	0.629704	1.13354	1.58352	0.510705	1.37415	0.561559	0.922291	0.798775	0.935851	1.14047	0.749181	0.786804	1.21901	1.16552	0.859393	0.867879	0.868522	0.742963	0.44097	0.524523	0.555508	0.711794	0.839826	0.894903	0.924742	0.866424	0.829857	0.759292	0.711705	1.10275	0.937517	1.06012	0.671054	1.3371	0.28229
1.69167	1.28517	1.38445	1.33631	0.884612	0.379785	0.83332	0.9892	0.796969	1.05746	1.14633	0.70293	1.44866	0.633221	0.873124	0.550397	1.12568	1.47112	0.70242	1.24318	0.271507	0.840702	0.777803	1.02228	1.16066	0.642905	0.729345	1.17125	1.11018	0.643571	0.78145	0.858592	0.699138	0.511338	0.4719	0.627971	0.582938	0.771839	0.854058	0.848607	0.859982	0.807635	0.602084	0.704072	1.00388	0.859099	1.05546	0.850009	1.08931	0.281386
1.89167	1.23298	1.24108	1.29883	0.894602	0.0761444	0.785298	1.0389	0.692349	0.995005	1.07588	0.5314	1.41892	0.78873	0.882455	0.530216	1.04883	1.47816	0.631393	1.25034	0.179245	0.69545	1.00086	0.881934	1.13768	0.634291	0.685327	1.11272	1.12429	0.457054	0.646891	0.811126	0.532489	0.614578	0.419875	0.639065	1.0632	0.661657	0.952142	0.77753	0.820725	0.75333	0.614968	0.71321	0.939043	0.925117	0.989449	0.769053	1.05373	0.162593
2.09167	1.22039	1.22751	1.26938	0.878063	0.241368	0.821788	1.17884	0.658645	0.96253	1.01679	0.424641	1.42917	0.594809	0.86287	0.328053	0.797293	1.55527	0.65347	1.1461	0.300196	0.502458	0.618439	0.923736	1.04159	0.640121	0.613875	1.04532	1.00732	0.237134	0.538981	0.740109	0.625462	0.582981	0.410815	0.735818	1.02554	0.710526	0.869586	0.776094	0.788419	0.64209	0.475009	0.732795	0.91698	0.808364	0.75424	0.80536	0.893618	0.133686
2.29167	1.0358	1.21441	1.25494	0.85452	0.346643	0.768695	0.933411	0.593486	0.956726	0.999574	0.386643	1.41419	0.500854	0.858951	0.35899	0.603943	1.33279	0.511531	1.10242	0.257906	0.32247	0.696301	0.712839	1.10159	0.526685	0.51929	0.933754	0.729364	0.137508	0.532906	0.691598	0.437923	0.533305	0.363862	0.70919	1.29475	0.627268	0.798443	0.755601	0.681792	0.650935	0.413352	0.656648	0.859332	0.781561	0.865859	0.745588	0.686173	0.145666
2.49167	1.06983	1.0202	1.22933	0.816524	0.212237	0.814749	0.822527	0.560204	1.03813	0.874797	0.216502	1.36383	0.55015	0.810388	0.350426	0.63836	1.42629	0.666	0.997659	0.234105	0.33293	0.61034	0.487602	0.965178	0.443417	0.4887	0.791236	0.529946	0.194945	0.425917	0.641229	0.197119	0.615004	0.396943	0.461118	0.964215	0.456112	0.795124	0.726555	0.60758	0.648502	0.348736	0.496457	0.898824	0.840591	0.842385	0.699439	0.958056	-0.0314186
2.69167	0.943819	1.08514	1.21784	0.825299	0.332021	0.719384	0.923564	0.583936	0.786938	0.917601	0.166307	1.22917	0.497372	0.761293	0.429935	0.651107	1.20767	0.509145	1.15722	0.305897	0.381461	0.544411	0.763048	0.922936	0.468291	0.487784	0.688631	0.301603	0.270455	0.474064	0.585634	0.383389	0.520064	0.472727	0.354822	0.840724	0.641917	0.701069	0.529835	0.722496	0.594082	0.289253	0.466837	0.839667	0.817588	0.779486	0.598379	0.969805	0.0725566
2.89167	0.765392	1.05481	1.1383	0.776654	0.172572	0.672832	0.915533	0.476816	0.849658	0.846346	0.0980836	1.273	0.429775	0.739713	0.174631	0.665973	1.37499	0.276274	1.23057	-0.0160619	0.36154	0.632133	0.7363	0.885753	0.440756	0.499836	0.505999	0.135319	0.281589	0.450949	0.510152	0.215781	0.47194	0.469668	0.407123	0.967542	0.401078	0.688789	0.486368	0.578726	0.560177	0.203038	0.436486	0.699184	0.633901	0.703892	0.470254	0.987614	0.0228419
3.09167	0.670759	1.09718	1.12546	0.787931	0.0642222	0.786158	0.835762	0.514564	0.82138	0.474075	0.0326888	1.31779	0.282629	0.67252	0.134978	0.439413	1.29415	0.284215	1.24284	0.0128449	0.296235	0.621882	0.809159	0.904338	0.463647	0.483933	0.291412	0.0687803	0.239506	0.461422	0.426055	0.228486	0.437104	0.419314	0.38071	0.86857	0.279131	0.616287	0.478283	0.571105	0.520079	0.150832	0.418502	0.647058	0.7298	0.74187	0.519703	0.960147	-0.0567719
3.29167	0.440918	1.07638	1.07191	0.777319	0.174858	0.640889	0.840181	0.434435	0.98721	0.534198	-0.0174375	1.35257	0.381853	0.689039	0.0908392	0.488158	1.17843	0.312319	1.10688	0.0771955	0.132512	0.512562	0.757704	0.884366	0.326871	0.461033	0.118311	0.0286536	0.180513	0.468315	0.32622	0.171693	0.411804	0.370686	0.402518	0.611682	0.245873	0.664048	0.425123	0.546153	0.46672	0.105149	0.318807	0.680623	0.892059	0.846183	0.642488	1.71493	-0.00169525
3.49167	0.304397	1.07136	1.05541	0.742228	0.084205	0.73878	0.765821	0.321922	0.900481	0.495898	-0.0387962	1.37718	0.323696	0.604025	0.114358	0.504735	1.01812	0.163855	0.92224	0.25754	0.00169622	0.529582	0.521975	0.779526	0.359479	0.409379	0.0842096	0.0366776	0.144621	0.318305	0.241761	0.214822	0.338032	0.504432	0.456203	0.723753	0.20645	0.685626	0.403007	0.525807	0.512041	0.042707	0.313521	0.725853	0.71525	0.712609	0.667753	1.24915	0.0301001
3.69167	0.327882	1.09233	0.991375	0.681317	0.0132718	0.609573	0.762825	0.378965	0.808716	0.54092	-0.217057	1.29901	0.413013	0.51772	0.137574	0.584385	1.29121	0.126173	1.02388	0.338593	-0.0541659	0.547698	0.761062	0.83036	0.289292	0.415172	0.0793354	0.0484755	0.163116	0.31015	0.193852	0.0624565	0.244694	0.409751	0.191643	0.66511	0.225454	0.683858	0.387025	0.568371	0.405288	-0.017364	0.144	0.633724	0.710095	0.639909	0.14907	0.885791	0.00149433
3.89167	0.389094	0.968581	0.95505	0.689556	-0.0607356	0.627663	0.610736	0.213566	0.673802	0.408633	-0.244472	1.30889	0.287992	0.511904	0.0924578	0.547559	0.885029	0.249179	0.972281	-0.00375502	0.0945736	0.332187	0.525277	0.73168	0.267907	0.39678	0.0543581	0.0743152	0.154541	0.289902	0.140676	0.0734746	0.21332	0.477773	0.325378	0.683169	0.187615	0.55016	0.392003	0.493538	0.414121	-0.0112327	0.169893	0.627636	0.631519	0.453492	0.145289	0.932404	0.13513
4.09167	0.450591	0.953356	0.865847	0.691059	0.369137	0.67749	0.684946	0.256173	0.745444	0.413939	-0.150864	1.31696	0.300781	0.435722	-0.0687532	0.576883	1.08296	0.250533	0.924555	0.0170808	-0.00337359	0.369162	0.507034	0.726334	0.246971	0.34345	0.0406304	0.0404322	0.134626	0.280736	0.120146	0.353384	0.166	0.431022	0.30672	0.546071	0.170137	0.553817	0.302025	0.412921	0.386363	-0.022122	0.0277704	0.532059	0.635794	0.578891	0.3009	0.673132	-0.0356755
4.29167	0.35006	0.930709	0.766191	0.706536	0.0075732	0.639677	0.588121	0.343155	0.78027	0.325431	-0.239891	1.31184	0.277702	0.388691	0.118539	0.549774	0.719349	0.141082	0.853951	0.0122496	-0.0114589	0.177401	0.757173	0.712014	0.394576	0.275321	0.114407	0.0420849	0.097455	0.304817	-0.00605756	0.0811346	0.111541	0.394745	0.273077	0.543433	0.0238124	0.5396	0.303398	0.416919	0.400168	0.00740669	0.0964647	0.578824	0.668021	0.344549	0.183997	0.604142	0.106474
4.49167	0.409827	0.896374	0.671943	0.678698	0.116297	0.524701	0.44279	0.113046	0.636434	0.185167	-0.214212	1.32761	0.240242	0.317952	3.37208e-05	0.600065	0.762129	0.122501	0.945889	0.328782	0.0272149	0.222201	0.532272	0.602727	0.251421	0.346472	0.141028	0.0720786	0.211162	0.324129	0.0944255	0.286424	0.124601	0.404304	0.222399	0.453153	-0.29231	0.450681	0.319584	0.343303	0.449387	-0.0306568	0.0184262	0.505093	0.640119	0.501669	-0.0405081	0.758838	0.0109249
4.69167	0.209644	0.89742	0.582001	0.669513	-0.18798	0.637924	0.419838	0.258054	0.765448	0.0461179	-0.205467	1.28288	0.154696	0.308833	0.0225918	0.355361	0.651983	0.063951	0.838678	0.236349	-0.123051	0.188161	0.58977	0.618897	0.273566	0.298461	0.172384	0.0301643	0.114799	0.332269	0.0705678	0.225763	0.0993081	0.386824	0.148815	0.38378	-0.421779	0.56072	0.253345	0.422304	0.35134	-0.0942596	0.0111523	0.379211	0.596176	0.34162	-0.0289858	1.08298	0.0986006
4.89167	0.251927	0.846895	0.520928	0.686381	0.0187081	0.573531	0.464805	0.0342649	0.652504	0.101978	-0.210325	1.2966	0.0210566	0.314489	-0.0745866	0.556703	0.332181	0.398538	0.874922	0.0247397	-0.188016	0.0532516	0.725444	0.517436	0.269512	0.312521	0.17068	0.0139092	0.0887273	0.30908	0.0358912	0.255722	0.129374	0.269707	0.152083	0.390014	-0.525457	0.556006	0.272277	0.391031	0.397769	-0.0737726	-0.0221114	0.316229	0.616822	0.259696	-0.264773	0.816878	-0.0578644
5.09167	0.158311	0.826791	0.442143	0.667655	-0.275897	0.597095	0.491314	0.12942	0.567334	0.0619672	-0.160685	1.2135	0.0415745	0.322799	0.0617902	0.470207	0.223608	0.144486	0.724602	0.259761	-0.049228	0.0410441	0.441198	0.460639	0.339308	0.46841	0.137965	0.123758	0.0693114	0.24899	-0.00806314	0.311416	0.131045	0.243729	0.212425	0.337036	-0.460072	0.555585	0.259869	0.346754	0.350245	-0.0651233	-0.074795	0.381931	0.513398	0.344188	-0.427045	0.677792	-0.00585174
5.29167	0.131782	0.828433	0.397415	0.622798	-0.173284	0.518264	0.451813	-0.014352	0.544669	-0.0403047	-0.104503	1.19859	0.0636383	0.287143	0.0346801	0.494425	-0.0336148	0.384172	0.673294	0.0104179	-0.10509	0.101378	0.617022	0.449194	0.406006	0.470407	0.106545	0.061787	0.0614347	0.209371	-0.030201	0.363876	0.124102	0.251376	0.121471	0.272264	-0.661374	0.580205	0.287088	0.292851	0.3125	-0.0629487	-0.148334	0.379049	0.469968	0.309646	-0.488857	0.559974	0.111484
5.49167	0.0930224	0.861262	0.33375	0.680287	-0.147153	0.549709	0.421054	0.0197726	0.443789	0.0404785	-0.15404	1.22137	0.00391152	0.220631	0.0371416	0.324084	0.0120712	0.291359	0.735335	-0.138192	-0.0570495	0.209798	0.475669	0.360685	0.476853	0.300433	0.103903	0.118236	0.124853	0.198779	-0.0617494	0.228796	0.0971091	0.228103	-0.0751112	0.526198	-0.59565	0.590428	0.25247	0.39723	0.261862	-0.061935	-0.100398	0.380692	0.442383	0.273151	-0.409521	0.557375	0.102619
5.69167	0.0210986	0.862155	0.224118	0.626394	-0.135905	0.551239	0.414895	-0.140739	0.713329	0.036015	-0.0777659	1.1251	0.12666	0.270208	-0.0595648	0.421456	-0.0579624	0.179797	0.501342	0.143309	-0.184153	-0.14383	0.266563	0.32926	0.24438	0.417543	0.0564226	0.0660249	0.175154	0.195511	-0.121483	0.340725	0.103465	0.229012	0.0273435	0.349475	-0.63332	0.618067	0.213685	0.320028	0.21187	-0.0661207	0.00941321	0.317172	0.366641	0.118382	-0.641408	0.813802	-0.0204811
5.89167	0.0437389	0.897708	0.16672	0.6421	-0.187455	0.488538	0.460574	-0.0441231	0.721604	0.118389	-0.061838	1.14012	0.0521068	0.238599	0.101545	0.642846	0.0607665	0.162333	0.578315	-0.0678881	-0.0935559	0.0433525	0.367877	0.300414	0.270082	0.335311	0.046257	0.117894	0.26715	0.198185	-0.133613	0.181582	0.101813	0.166033	-0.0716515	0.343915	-0.563805	0.578966	0.199529	0.350109	0.204293	-0.100914	-0.198023	0.295136	0.433086	0.235246	-0.641288	0.569586	-0.113632
6.09167	0.007503	0.670364	0.137634	0.597051	-0.0764443	0.488057	0.410795	0.117877	0.610123	-0.173647	-0.204218	1.2138	0.161559	0.175937	-0.0313419	0.506143	-0.152925	0.0904187	0.532969	0.171415	-0.0641925	-0.0400659	0.357441	0.27795	0.317207	0.178949	0.0856822	0.127335	0.21972	0.165132	-0.120406	0.220718	0.22664	0.193927	0.00670465	0.384574	0.380829	0.641004	0.161774	0.387337	0.216033	-0.0724155	-0.14803	0.280347	0.579281	0.0646347	-0.464792	0.834979	-0.0288945
6.29167	0.0274539	0.798399	0.113111	0.558799	-0.0891163	0.581669	0.325858	-0.110856	0.412825	-0.110771	-0.145191	1.19532	0.139269	0.160864	0.0876865	0.483368	-0.106247	0.156971	0.581467	0.368839	-0.130194	-0.029932	0.252894	0.260671	0.297764	0.214681	0.0119734	0.163435	0.170441	0.156575	-0.149086	0.185017	0.217887	0.169505	-0.103862	0.397432	-0.183542	0.662437	0.19249	0.406066	0.317447	-0.0679683	-0.197043	0.31076	0.477444	-0.0848534	-0.50206	0.530432	-0.00897853
6.49167	-0.0467653	0.745935	0.124809	0.541311	-0.088329	0.385852	0.341415	0.0588683	0.328111	-0.175946	-0.086528	1.15646	0.078894	0.137142	0.0415588	0.457923	-0.198269	0.0557429	0.620377	0.131105	0.0287603	0.0147508	0.584762	0.128546	0.256301	0.19871	0.066221	0.0675965	0.0859335	0.164969	-0.15913	0.165148	0.113212	0.149965	-0.0102359	0.471332	-0.335353	0.542427	0.213997	0.326384	0.298995	-0.0780401	-0.0855333	0.246486	0.387262	0.0868788	-0.563272	0.511777	0.00578896
6.69167	-0.0543254	0.751283	0.161747	0.496747	-0.000374911	0.474685	0.400686	0.0430559	0.394284	-0.34533	-0.0736365	1.13592	0.214892	0.0996069	0.0690736	0.399171	-0.148685	0.164941	0.60809	-0.0214998	-0.0895038	0.283317	0.360686	0.170417	0.25345	0.221161	0.0413328	0.0406211	0.0513511	0.250669	-0.129429	0.141889	0.239014	0.177984	-0.134809	0.374997	-0.680039	0.553793	0.113952	0.365155	0.253074	-0.0594334	-0.0526836	0.236922	0.311068	0.0287185	-0.682036	0.560882	-0.0374964
6.89167	-0.0820419	0.736663	0.160552	0.480771	-0.0575113	0.505967	0.390633	-0.120096	0.496627	-0.326447	-0.0689518	1.14847	0.126152	0.109203	-0.025205	0.234614	-0.0566971	0.393375	0.820132	-0.0130739	-0.0820593	-0.064168	0.473934	0.175852	0.321905	0.169084	0.0933982	0.0557792	0.0548375	0.247445	-0.167055	0.0803299	0.134744	0.14118	-0.248716	0.593069	-0.78547	0.532817	0.12853	0.361412	0.247758	-0.0709604	-0.105008	0.202307	0.290691	-0.000759558	-0.713842	0.433268	-0.108094
7.09167	-0.033261	0.623257	0.163987	0.495216	-0.121284	0.543736	0.239067	-0.0787251	0.463936	-0.264948	-0.037946	1.05319	0.1878	0.0887286	0.088226	0.560685	-0.181239	0.167122	1.18795	0.270133	-0.0158502	-0.0151421	0.476522	0.191369	0.292822	0.220682	0.0843807	0.107859	0.0583474	0.317459	-0.153363	0.0481422	0.437885	0.0944341	-0.0814579	0.497514	-0.859905	0.514703	0.0763218	0.351227	0.120339	-0.100407	-0.104746	0.205216	0.360264	-0.00133827	-0.441388	0.371153	-0.048911
7.29167	-0.0946097	0.609701	0.136933	0.510973	-0.21055	0.456819	0.345403	0.0834997	0.433044	-0.457972	-0.140471	1.08699	0.087045	0.0846941	0.0646901	0.3373	-0.109804	0.363365	0.488052	-0.0727765	-0.142087	0.0760235	0.289478	0.227608	0.255611	0.238748	0.0540443	0.108252	-0.0303916	0.211139	-0.153317	0.0661859	0.0995546	0.137828	-0.445776	0.589817	-0.790165	0.533238	0.11982	0.34024	0.204201	-0.0830596	-0.166457	0.205539	0.464654	-0.0693729	-0.40256	0.418181	-0.0211466
7.49167	-0.0310113	0.605408	0.0799923	0.450713	-0.211375	0.431845	0.303692	-0.0305576	0.388168	-0.625312	-0.11684	1.03828	0.0820326	0.016192	0.089794	0.334519	0.0639467	0.234813	0.272485	-0.111838	-0.136734	0.0287974	0.534972	0.219767	0.319738	0.269234	0.0140308	0.0641175	-0.0536402	0.356454	-0.181487	0.160675	0.136372	0.16218	-0.373599	0.581664	-0.670424	0.453279	0.16552	0.323978	0.285295	-0.0726772	-0.130846	0.182022	0.304557	-0.00683601	-0.529785	0.441757	-0.0630255
7.69167	-0.0735625	0.597769	0.121459	0.435489	-0.168148	0.430144	0.227722	-0.0359782	0.364975	-0.633677	-0.138198	0.947408	0.0783709	0.0359018	0.00800829	0.194434	-0.128509	0.300394	0.238235	0.126217	-0.145912	0.0187026	0.405538	0.172699	0.182739	0.184348	-0.00448913	0.059462	-0.0390137	0.269758	-0.112317	-0.0530323	0.168122	0.169507	-0.378467	0.493752	-0.445762	0.487377	0.0613539	0.254651	0.193649	-0.0822584	-0.101254	0.191693	0.394763	0.0379778	-0.565192	0.606157	0.0297108
7.89167	-0.111871	0.631257	0.151671	0.413413	-0.149027	0.316259	0.262993	-0.0808035	0.405749	-0.644969	-0.0603111	0.955815	0.0603046	0.0141378	-0.084028	0.431587	-0.0796427	0.169577	0.297136	0.169022	-0.185661	0.0379139	0.39359	0.250625	0.180824	0.368463	0.000919934	0.123757	-0.044889	0.402268	-0.131383	0.0253478	0.136304	0.166438	-0.348165	0.467271	-1.17953	0.476504	0.0456838	0.214324	0.225051	-0.0187375	-0.141129	0.168984	0.312058	-0.0767152	-0.491678	0.46824	0.00484715
8.09167	-0.0794324	0.752456	0.145668	0.417235	-0.324935	0.487817	0.180152	-0.010448	0.35116	-0.50393	-0.118245	0.98805	0.180391	-0.036379	0.0476957	0.155399	-0.0355639	0.18568	-0.0964556	0.0620724	-0.133078	0.00269975	0.40828	0.198275	0.176623	0.193065	0.032811	0.0337455	-0.0144269	0.606514	-0.146172	-0.0342768	0.0862796	0.226643	-0.517189	0.636216	-0.940053	0.495339	0.0505066	0.237319	0.199519	-0.0670036	-0.159473	0.178817	0.316859	-0.0297674	-0.568793	0.291444	0.0598485
8.29167	-0.102792	0.720555	0.142874	0.401559	-0.160199	0.365519	0.338214	0.0161214	0.418005	-0.592397	0.0223998	0.958482	-0.0964998	-0.0325438	0.0320669	0.404644	-0.117771	0.265718	0.150937	-0.194563	-0.201624	-0.000704283	0.39976	0.223916	0.151969	0.1041	0.0132749	0.0709633	-0.0813671	0.47907	-0.154098	0.0188638	0.273424	0.237505	-0.526375	0.433206	-0.909227	0.481724	0.0454653	0.325898	0.28834	-0.0719741	-0.0916891	0.255995	0.364198	-0.107134	-0.6054	0.435513	0.00953106
8.49167	-0.120813	0.630806	0.152005	0.420532	-0.198628	0.336369	0.209601	0.00909987	0.339359	-0.681399	0.0760656	0.929047	0.178197	-0.0261748	0.0200629	0.178112	0.0742055	0.208759	0.372951	0.144671	-0.108388	0.0638159	0.462281	0.227729	0.198798	0.128714	-0.00505607	0.139135	-0.021611	0.398123	-0.177119	0.0850033	0.162097	0.165219	-0.65906	0.442737	-0.79288	0.539155	0.0639917	0.274547	0.309524	-0.0524028	-0.17932	0.0955502	0.261408	-0.0888682	-0.363192	0.534446	0.00208453
8.69167	-0.11926	0.749687	0.141488	0.377885	-0.456342	0.42192	0.373597	-0.00738662	0.307004	-0.423414	-0.171495	0.897578	0.114449	-0.0743374	0.0525681	0.262033	-0.0506786	0.208009	0.29394	-0.0307958	-0.0396538	-0.0901091	0.0861215	0.315556	0.169864	0.110734	0.0188123	0.0869837	-0.0442433	0.485547	-0.188223	0.144814	0.280636	0.133117	-0.634604	0.559064	-0.621102	0.438702	0.0809416	0.291332	0.132274	-0.0571607	-0.116161	0.103255	0.312913	-0.0519392	-0.346029	0.78529	-0.0855409
8.89167	-0.1187	0.617692	0.170379	0.354049	-0.309114	0.380317	0.343849	-0.0723777	0.329718	-0.560471	-0.140159	0.841403	0.0427144	-0.0473655	0.0896085	0.304946	0.0592618	0.0788907	0.232285	-0.0019462	0.0140032	0.0596684	0.475641	0.179964	0.12791	0.124531	0.02768	0.0942532	-0.0812556	0.372126	-0.113879	-0.0365206	0.097612	0.155007	-0.705253	0.5296	-0.776364	0.398987	0.0825336	0.383046	0.321725	-0.0684424	-0.128721	0.106272	0.366409	-0.0525541	-0.481596	0.555407	-0.0218247
9.09167	-0.141912	0.670003	0.131616	0.380195	-0.181832	0.336016	0.128707	-0.060413	0.359435	-0.626528	0.025922	0.839332	0.042043	-0.0964605	0.0421489	0.264407	-0.0473958	0.0559112	0.138573	0.00894108	-0.134981	0.141483	0.320088	0.266739	0.259489	0.0744739	-0.00919221	0.0739418	-0.0107351	0.40564	-0.146586	0.174541	0.0736673	0.162028	-0.623246	0.590102	-1.10142	0.445726	0.0423437	0.54845	0.221268	-0.0956493	-0.175359	0.191262	0.235179	0.0390991	-0.549289	0.296566	0.00302633
9.29167	-0.142374	0.552511	0.120219	0.368377	-0.476474	0.297155	0.252902	-0.103778	0.419852	-0.527891	-0.0907269	0.788415	0.0684165	-0.0986376	-0.0991004	0.23333	-0.0241083	0.0546184	0.183247	-0.15944	-0.152339	0.12145	0.369752	0.198323	0.162986	0.152676	0.0384732	0.122602	-0.039002	0.332121	-0.102616	-0.0170378	0.109696	0.121357	-0.463552	0.366005	-0.789147	0.35552	0.0250816	0.808388	0.111932	-0.110839	-0.135387	0.270461	0.26081	-0.0829725	-0.486517	0.51982	0.0146042
9.49167	-0.0335522	0.43758	0.103307	0.399137	-0.0998013	0.327156	0.019526	-0.0354165	0.393877	-0.633944	-0.0661583	0.723245	0.107657	-0.100116	0.116736	0.168885	0.00300926	0.0356473	0.314944	0.0421066	-0.150643	0.162298	0.255483	0.140737	0.103118	0.560078	0.0015047	0.100889	-0.036079	0.299974	-0.0933844	0.078767	0.109483	0.16399	-0.826653	0.448237	-1.17574	0.466184	0.0907121	0.774843	0.179556	-0.0610194	-0.147175	0.104494	0.252209	-0.177375	-0.65371	0.551654	-0.0293341
9.69167	-0.126609	0.567537	0.0928771	0.407952	-0.340082	0.41098	0.255373	-0.150344	0.24438	-0.886691	-0.142224	0.734517	0.0222434	-0.108687	0.0994039	0.297313	0.0554319	0.0372843	0.048046	0.141569	-0.0977776	-0.0277018	0.36091	0.0864966	0.190717	0.295365	-0.0334421	0.130135	-0.021611	0.290377	-0.0576208	0.00430201	0.098169	0.156056	-0.583734	0.354376	-0.847801	0.360319	0.147431	0.64612	0.247942	-0.0739525	-0.10516	0.169496	0.403046	-0.105036	-0.458311	0.449816	0.0556543
9.89167	-0.120162	0.435407	0.119842	0.476416	-0.332771	0.290504	0.0746594	0.125994	0.389631	-0.755995	-0.0277091	0.685908	0.066082	-0.123127	0.019203	0.395003	0.035393	0.131291	0.0415443	-0.0880255	0.0741624	-0.0436656	0.412379	0.157476	0.196414	0.158899	0.0373358	0.125903	-0.0246514	0.281791	-0.115533	0.0534346	0.112436	0.147628	-0.696139	0.229566	-0.932417	0.404784	0.0594186	0.644601	0.274443	-0.0356437	-0.12741	0.248991	0.18343	-0.0550498	-0.372194	0.453907	0.0316823
10.0917	-0.108782	0.559879	0.127441	0.391863	-0.397181	0.323796	0.246537	-0.045387	0.301847	-0.387813	-0.0920629	0.611511	0.0493039	-0.0572672	0.0707595	0.355471	-0.120404	0.0688238	-0.0373238	-0.0807674	-0.0692057	-0.0782146	0.351187	0.133944	0.219077	0.140784	0.0180778	0.0927291	-0.0317709	0.305767	-0.0969465	-0.00187246	0.113549	0.147342	-0.662591	0.233223	-0.964431	0.414996	0.0740118	0.619418	0.172983	-0.0734783	-0.15529	0.262918	0.270131	-0.0535307	-0.329766	0.415829	-0.0843229
10.2917	-0.0989151	0.578188	0.106527	0.479306	-0.506992	0.373898	0.0822227	-0.0164584	0.424673	-0.557104	-0.0518787	0.702309	0.0541757	-0.129612	0.0276328	0.316458	-0.115822	0.020348	-0.0056972	0.0295365	-0.208465	0.120002	0.139996	0.13192	0.120445	0.110796	0.0108288	0.135148	-0.0176316	0.297508	-0.0900571	0.134306	0.113644	0.129787	-0.701149	0.135435	-1.02557	0.412987	0.0483371	0.620779	0.395393	-0.00807706	-0.169479	0.422716	0.1239	0.0296227	-0.24947	0.581551	-0.0910034
10.4917	0.247279	0.528565	0.0697661	0.388244	-0.297379	0.292858	0.0659354	-0.0622667	0.277383	-0.772566	-0.0483912	0.50709	0.0674327	-0.115196	0.0262335	0.125074	-0.0281434	0.11798	0.0386462	-0.10055	-0.210369	0.157486	0.380202	0.118132	0.158802	0.0888539	0.0159241	0.0779985	-0.0316535	0.30397	-0.134874	-0.081506	0.0946032	0.11911	-0.769436	0.182178	-1.0284	0.460796	0.0540807	0.658784	0.53092	-0.0813919	-0.183268	0.407226	0.212225	-0.0185911	-0.163413	0.486448	0.000816229
10.6917	0.575367	0.471573	0.0886031	0.418772	-0.253065	0.310622	0.15808	0.0419886	0.31739	-0.408246	-0.122166	0.46838	-0.0108679	-0.119489	-0.0260311	0.158201	-0.137708	0.226919	-0.0790775	-0.0440528	-0.0724662	-0.0868616	0.302908	0.0868595	0.185853	0.0828709	0.00872867	0.17276	-0.0623151	0.328511	-0.137038	0.106157	0.0850915	0.132401	-0.637133	0.175494	-1.27823	0.332583	0.0543461	0.680176	0.46582	-0.0290055	-0.115981	0.314855	0.134516	-0.0491903	-0.316803	0.513469	0.0600369
10.8917	0.0828356	0.451876	0.0479051	0.421603	-0.174896	0.346054	0.261701	-0.0936107	0.323362	-0.458627	-0.0844112	0.542236	0.0880131	-0.115516	0.190429	0.0816162	-0.111343	0.105091	0.375431	-0.179669	-0.0908231	-0.0829489	0.233812	0.144881	0.0338621	0.071593	-0.0106612	0.0740108	-0.0669989	0.248456	-0.182599	0.0128132	0.115011	0.109489	-0.598981	0.115488	-1.1939	0.316431	0.0556103	0.651079	0.245325	-0.0428542	-0.116202	0.267578	0.144777	-0.00810194	-0.286797	0.54092	0.0415147
11.0917	0.0144921	0.48273	0.0807198	0.429797	-0.242942	0.314403	0.195447	-0.0790622	0.321371	-0.755046	-0.0630699	0.418073	0.124989	-0.118239	0.0186467	0.287299	-0.0527304	0.0269726	0.135829	0.207202	-0.0763675	0.00849052	0.272956	0.188305	0.107408	0.0887986	-0.00223209	0.10279	-0.0769827	0.193743	-0.159834	0.016295	0.0905294	0.119157	-0.718805	0.293919	-1.32665	0.341267	0.0102699	0.619272	0.0812559	0.000343356	-0.152544	0.286974	0.164776	0.0620666	-0.324845	0.458213	-0.021561
11.2917	0.053349	0.432917	0.0649531	0.388462	-0.410003	0.341061	0.0626031	0.0477182	0.244476	-0.611266	-0.0320815	0.413702	-0.0106025	-0.0912969	0.0685172	0.161742	-0.0992713	-0.00993688	0.156634	-0.102061	-0.209106	0.0698023	0.305342	0.0311114	0.125254	0.116803	-0.0123264	0.0743953	-0.0536578	0.217913	-0.0933742	0.0340292	0.109113	0.115957	-0.590367	0.147544	-1.57416	0.346066	0.0398465	0.621241	0.104539	-0.0737563	-0.172281	0.279485	0.181146	-0.0524818	-0.35113	0.58029	-0.02681
11.4917	0.0600468	0.361224	0.0711087	0.392649	-0.368238	0.288622	0.0655423	-0.0122174	0.394236	-0.584619	-0.11802	0.435543	0.0825401	-0.148945	0.0733559	0.213675	-0.202578	-0.0635914	-0.0742729	-0.0200115	-0.210689	0.000626029	0.316674	0.134972	0.0735978	0.103418	0.0567221	0.120768	-0.101928	0.227673	-0.0955125	-0.0493957	0.077213	0.0465646	-0.616351	0.272743	-1.61376	0.309443	0.0113156	0.71225	0.152133	-0.0530568	-0.1175	0.175126	0.163505	-0.050601	-0.159932	0.624012	-0.0202551
11.6917	0.0681894	0.436345	0.0592242	0.455491	-0.325835	0.353376	0.0318819	0.0554137	0.324633	-0.72892	-0.0540301	0.279415	0.0420118	-0.0985245	0.0753453	0.185945	-0.172451	-0.0811244	0.0751545	0.0359818	-0.0527335	0.0268019	0.235701	0.16206	0.0427879	0.121631	0.0621597	0.136531	-0.0958468	0.167108	-0.12281	0.00827904	0.107453	0.0974701	-0.752973	0.0842403	-1.68452	0.323394	0.0499291	0.651626	0.0978854	-0.046255	-0.104111	0.172782	0.294014	-0.136937	-0.195579	0.491523	0.208666
11.8917	0.182276	0.341328	0.071231	0.444303	-0.418663	0.390234	0.0420661	0.142256	0.268461	-0.69082	-0.115556	0.211991	0.145132	-0.122884	0.0121895	0.100395	-0.122559	-0.118753	0.0531261	0.157253	-0.140824	0.0365053	0.363246	0.0248867	0.128972	0.0655609	0.0141663	0.139185	-0.092695	0.140799	-0.0803354	0.0235682	0.103354	0.0614157	-0.54897	0.263736	-1.73859	0.303501	0.0438577	0.609257	0.154889	-0.0334691	-0.180079	0.193471	0.176259	-0.115453	-0.290098	0.606711	0.0974579
12.0917	0.137258	0.408079	0.0691577	0.436707	-0.180595	0.348555	0.0610492	-0.0140149	0.461729	-0.57604	-0.106707	0.165981	0.10159	-0.115494	0.20921	0.234331	-0.169271	-0.131306	-0.0627132	0.00799087	-0.133737	-0.123015	0.449242	0.0776514	0.0442678	0.0275192	-0.0244709	0.166688	-0.0867845	0.140264	-0.129975	0.208121	0.102169	0.0586863	-0.599434	0.109838	-1.1706	0.306291	0.0133914	0.536077	0.168024	-0.0341395	-0.103766	0.21979	0.147477	-0.11784	-0.279356	0.779338	-0.0305019
12.2917	0.0305887	0.441666	0.0664842	0.396651	-0.270686	0.344017	0.0480007	0.0525489	0.269156	-0.536951	-0.144237	0.145784	0.0550267	-0.0992157	-0.0512699	0.109456	-0.150018	-0.121706	0.18447	-0.114769	-0.113364	0.206355	0.29797	0.0713421	0.102732	0.186283	0.0111176	0.10475	-0.0742065	0.0989663	-0.098651	0.0848022	0.051381	0.0933781	-0.607499	0.0744989	-1.43231	0.321747	0.0741055	0.601223	0.123902	-0.066415	-0.113511	0.216988	0.0788818	-0.151333	-0.241308	0.442003	-0.0779814
12.4917	0.128984	0.448313	0.0784861	0.420772	-0.3159	0.278103	0.00132919	-0.0748492	0.329478	-0.588027	-0.122635	0.192602	0.0142329	-0.0878258	-0.0296728	0.276367	-0.304243	-0.185955	0.159202	-0.136349	-0.0815127	-0.104664	0.364687	0.0519181	0.124467	0.0220461	-0.0137598	0.106485	-0.0986993	0.146771	-0.0990592	0.0099658	0.0537184	0.0596625	-0.786997	0.234002	-1.75024	0.250472	0.0583261	0.539128	0.180825	-0.0342376	-0.143765	0.170223	0.187596	-0.119395	-0.0857571	0.698738	0.0562445
12.6917	0.102335	0.334762	0.0756208	0.392825	-0.406328	0.245601	0.0680696	0.0834155	0.257428	-0.648631	-0.161622	0.215366	0.00224073	-0.11003	-0.0333482	0.169913	-0.122901	-0.097946	0.198807	-0.00903266	-0.175219	0.133383	0.272928	0.104723	0.128923	0.0824041	-0.0329536	0.0766662	-0.0955181	0.214883	-0.128189	0.0558797	0.0837084	0.097708	-0.874826	0.251222	-1.5439	0.366765	0.0240671	0.576891	0.157357	-0.0288747	-0.182481	0.23175	0.122201	0.0186272	-0.109882	0.440804	-0.0345454
12.8917	0.0617199	0.311782	0.0777222	0.38458	-0.468039	0.254307	0.0878016	0.13442	0.308419	-0.499212	-0.0784773	0.207974	0.0800261	-0.111942	-0.0327412	0.0112148	-0.187292	-0.149214	-0.00859538	-0.0469721	-0.0719385	-0.127045	0.119977	0.094596	0.113293	0.0298903	-0.0132535	0.133271	-0.107321	0.175768	-0.124775	0.0379288	0.101686	0.0351332	-0.723148	0.204329	-0.686318	0.267058	0.0414697	0.625628	0.226654	-0.0123608	-0.190956	0.184096	0.114371	-0.0456819	-0.232666	0.503411	0.0258054
13.0917	0.0884315	0.329261	0.0866224	0.305612	-0.688899	0.25508	0.0172233	0.142958	0.292685	-0.660658	-0.140281	0.168392	0.0818843	-0.133277	-0.0445261	0.0852256	-0.050747	-0.179613	0.00946594	-0.0524559	-0.17603	0.00974258	0.348081	0.0959627	0.0426331	0.055278	-0.0606514	0.074155	-0.0808682	0.1874	-0.116431	0.113972	0.0985399	0.0696953	-0.818636	0.234767	-0.630887	0.245889	0.042531	0.593214	0.0942988	-0.063243	-0.182039	0.184123	0.298449	-0.177881	-0.134007	0.692033	0.0138508
13.2917	0.299526	0.318871	0.0608031	0.272224	-0.0993889	0.24787	0.167216	0.0438985	0.174009	-0.663545	-0.0134468	0.136431	0.111919	0.164375	0.0298245	0.123694	-0.0923637	-0.145886	0.194024	-0.0672126	-0.211933	-0.0124423	0.2871	0.0977769	0.0419651	0.0688779	0.027598	0.106157	-0.0687303	0.16332	-0.108847	-0.0875876	0.0835713	0.0414218	-0.766788	0.188937	-0.445309	0.269704	0.0766027	0.590041	0.143876	-0.0527298	-0.184358	0.184043	0.0761209	-0.0607284	-0.0121224	0.566218	0.0493756
13.4917	0.333826	0.370442	0.0801328	0.299061	-0.30634	0.307081	-0.0438821	-0.0141273	0.296355	-0.637539	-0.175693	0.0365516	0.0095719	0.07479	0.0045858	0.081906	-0.0748553	-0.243534	0.121096	-0.0335891	-0.0575772	0.00336491	0.350809	0.0855331	0.0758191	0.299628	-0.0188765	0.109931	-0.0944264	0.154243	-0.127622	-0.0518562	0.162625	0.0762859	-0.860605	0.157525	-0.53971	0.239383	-0.000983286	0.537986	0.105151	-0.0179853	-0.080454	0.181483	0.0577962	-0.186417	-0.174035	0.525464	0.0323353
13.6917	0.319494	0.368521	0.0321699	0.29944	-0.345031	0.377335	0.0739106	-0.0408932	0.304414	-0.513003	-0.182946	0.125105	-0.0172154	-0.071373	0.0444249	0.114074	-0.152822	-0.266659	0.127961	-0.197299	-0.120884	0.0437438	0.114227	0.136375	0.0723134	0.0443809	-0.015999	0.150271	-0.0899657	0.137902	-0.136619	0.105198	0.119446	0.117319	-0.794465	0.28232	-0.403736	0.288058	-0.013251	0.526014	0.122449	-0.0112163	-0.103794	0.11376	0.110437	-0.0831534	-0.178596	0.52388	0.156051
13.8917	0.394005	0.52162	0.0702688	0.354608	-0.348705	0.337546	0.0867906	-0.141666	0.309403	-0.626768	-0.106134	0.0896136	0.0804555	-0.121391	0.112554	0.140458	0.0414115	-0.292117	0.152888	-0.0584891	-0.0455717	0.0397529	0.148824	0.127268	0.0936354	0.0354433	-0.00827584	0.101575	-0.0878704	0.152297	-0.128597	0.0456044	0.0723094	0.0707195	-0.625418	0.338939	-0.453793	0.290656	-0.0132197	0.550796	0.132724	-0.0565394	-0.0829798	0.123243	0.131962	-0.136901	-0.0938587	0.558667	0.0173669
14.0917	0.241415	0.391799	0.0841687	0.327066	-0.29663	0.33398	0.0849747	-0.0236484	0.260474	-0.685074	-0.111513	0.0265241	-0.0474067	-0.109255	0.155479	0.155765	-0.0105666	-0.239319	0.0870227	-0.177116	-0.167718	-0.000978171	0.357091	0.106912	0.0921962	0.0262477	0.0274946	0.0938847	-0.0978542	0.105889	-0.124606	0.185435	0.131427	0.0413824	-0.727395	0.131583	-0.476418	0.261152	-0.0141406	0.605076	0.390965	-0.0222364	-0.0612411	0.146167	0.192874	0.0212314	-0.168574	0.812218	0.0777428
14.2917	0.213744	0.421644	0.0701547	0.310036	-0.290931	0.278369	0.0650368	-0.064317	0.324633	-0.678191	-0.125307	0.107749	-0.00195966	-0.0991518	0.0400077	0.100409	0.0433265	-0.264249	0.304288	-0.307523	-0.176162	0.0596293	0.221389	0.0726322	0.134417	0.261445	0.0526359	0.119048	-0.0896429	0.0857896	-0.132751	0.346575	0.10068	0.0390135	-0.745529	0.198649	-0.535468	0.219249	0.0374273	0.534534	0.31679	-0.00691618	-0.0944772	0.174102	0.109105	0.0375076	-0.0642728	0.646849	-0.00419417
14.4917	0.191012	0.355028	0.079035	0.271179	-0.19979	0.283998	0.0127116	-0.129533	0.278151	-0.739397	-0.0835611	0.206224	0.0810801	-0.1208	0.067219	0.0299315	-0.0545086	-0.23987	0.272485	-0.146675	-0.124408	0.0291886	0.151244	0.0673468	0.074741	0.0641849	-0.0245351	0.113709	-0.0984704	0.114683	-0.130322	-0.191362	0.109504	0.0390644	-0.682944	0.148668	-0.271835	0.228702	-0.0439982	0.539894	0.222341	-0.0875069	-0.0317316	0.234417	0.0986358	-0.0620305	-0.0864172	0.710579	0.0617572
14.6917	0.119431	0.408566	0.0425944	0.268187	-0.0865294	0.357423	0.0493299	-0.0362871	0.248002	-0.727436	-0.108633	0.187313	0.0978348	-0.017331	0.153489	0.0974066	-0.0281092	-0.248124	0.513166	-0.068014	-0.0804573	-0.0256672	0.408811	0.0705479	0.140543	0.0945298	-0.0148865	0.134467	-0.0714596	0.0732071	-0.134491	0.0625029	0.0680156	0.049408	-0.869887	0.156536	-0.216122	0.197407	-0.0697041	0.464126	0.181206	-0.0414153	-0.233771	0.240424	0.139524	-0.139288	0.0885176	0.654231	0.214317
14.8917	0.0590247	0.379416	0.0580751	0.303838	-0.326885	0.414512	0.138685	-0.0333381	0.263712	-0.506709	-0.0702878	0.106138	0.0509122	-0.10697	0.0948181	0.203081	-0.0537563	-0.291206	0.256385	-0.18616	-0.0749163	0.0324753	0.168018	0.111291	0.0561209	0.0341103	0.320864	0.140693	-0.0918028	0.0758514	-0.162896	0.0930193	0.0972436	0.0124382	-0.823956	0.243414	-0.425343	0.237915	-0.0465422	0.496334	0.0926613	-0.0389138	-0.13155	0.249503	0.0708922	-0.114729	0.0370274	0.763529	-0.0558553
16	0.152647	0.464006	0.363862	0.235948	0.199078	0.191555	0.00617794	0.0411179	0.0794373	-0.486183	-0.322723	0.0840489	0.0586494	-0.0835059	0.0392996	0.63032	-0.141572	-0.10529	0.392743	-0.0891589	-0.316854	-0.341225	0.577291	0.0502531	0.156518	0.102847	-0.015703	0.148187	-0.0423299	0.287005	-0.0846936	-0.0799895	-0.00619364	0.0134219	-0.78695	0.348171	-0.361089	0.222015	0.207942	0.373517	-0.0734832	-0.0516016	-0.0458791	0.236949	0.263033	-0.100153	0.134127	0.360142	0.173744
17	0.215788	0.376341	0.658519	-0.1062	-0.371612	0.298857	0.140969	0.110378	0.222338	-0.475879	-0.0958801	0.0562117	-0.117908	0.0581774	0.0981732	0.279507	-0.321204	-0.326999	0.550402	0.213693	-0.0851502	0.0253542	-0.0273641	0.40979	0.127321	0.204883	0.0237257	0.559881	-0.15923	0.0526325	-0.0999574	-0.057195	0.150631	0.109134	-0.86941	0.239548	-0.679417	0.164103	0.35403	0.686581	0.0828935	-0.132879	-0.0150722	0.311461	0.29118	-0.0776918	-0.060312	0.210336	0.0522136
18	0.30937	0.527591	0.686167	0.239942	0.00944776	0.47337	0.391232	0.22994	0.292206	0.320246	-0.181454	0.105206	0.0924711	0.135883	-0.0146172	0.170065	-0.406147	-0.145863	0.135146	-0.179314	-0.165438	0.194265	0.450711	0.423674	0.137553	0.249239	0.0484035	0.532172	-0.141446	0.278404	-0.0473837	-0.0564987	0.319108	0.22682	-0.769055	0.126113	-0.471554	0.341051	0.382311	0.519949	0.248404	-0.0816208	0.096727	0.433168	0.271316	0.225697	-0.280136	-0.0330338	0.118479
19	0.352144	0.625457	0.670448	0.2652	0.235069	0.449291	0.00752585	-0.085859	0.296163	0.235735	-0.171564	0.293193	0.216188	0.129204	-0.00085984	0.298058	0.267961	-0.167252	0.555361	-0.0795424	-0.0256129	0.134635	-0.104714	0.614866	0.257575	0.158924	0.00543403	0.595113	-0.0846422	0.52891	-0.0205457	0.271073	0.428353	0.217184	-0.392687	0.152685	-0.259448	0.404736	0.58646	0.575481	0.293656	0.016334	0.247407	0.439391	0.38907	-0.0254994	-0.384376	0.202632	0.0143908
20	0.589517	0.465251	0.651565	0.16006	0.142841	0.60996	0.100195	0.0337032	0.401072	0.471309	-0.212373	0.438123	0.380425	0.104096	-0.0816339	0.491064	0.0852509	0.220814	0.230753	0.184363	0.025104	0.170437	0.317374	0.661212	0.232272	0.212531	-0.00572284	0.640507	-0.0291062	0.629852	0.179599	0.0355612	0.493363	0.191672	0.278804	0.125753	-0.0940053	0.477117	0.707545	0.695623	0.244667	0.360917	0.190638	0.469535	0.29697	0.438915	-0.383476	0.157971	0.0399325
21	0.708246	0.764613	0.757464	0.439068	-0.197053	0.830287	0.285758	0.0217386	0.679103	0.335962	-0.159123	0.374116	0.090855	0.220296	0.037934	0.467937	0.229285	0.398095	0.735699	0.219428	-0.145309	-0.034862	0.0343731	0.683745	0.437041	0.246549	-0.0162165	0.647857	-0.00123257	0.720231	0.353655	0.457885	0.561618	0.293143	0.850799	0.345608	-0.533998	0.778947	0.828208	0.760818	0.307702	0.0784815	0.133786	0.675047	0.475013	0.250762	-0.169234	0.188791	0.212546
22	0.649969	0.817483	0.796252	0.500266	0.275447	0.683514	0.328554	0.387082	0.551672	0.391328	-0.134711	0.57753	0.18876	0.166311	-0.0429918	0.882043	0.163115	0.562271	0.513475	-0.00082427	-0.0244256	0.0671417	-0.0347088	0.744508	0.358591	0.325218	-0.00454618	0.634336	0.06596	0.669916	0.49847	0.0220981	0.597546	0.271733	0.670417	0.116312	0.243158	0.727168	0.754274	0.982069	0.294002	0.148036	0.215524	0.895106	0.593134	0.397248	-0.00720143	0.410338	0.0339426
23	0.811968	0.668722	0.86065	0.485337	0.658419	0.450167	0.357366	0.230699	0.788041	0.362622	0.201494	0.428068	0.335477	0.455456	0.277727	0.609078	0.163834	0.685943	0.549609	0.0042244	0.0732201	0.0951956	0.159652	0.757002	0.413066	0.452925	0.0496657	0.703652	0.188301	0.558056	0.556433	0.437458	0.659584	0.261595	0.732549	0.0974735	0.173248	0.631767	0.819686	0.853942	0.45844	0.0915291	0.247863	0.849527	0.634658	0.485031	0.0707541	0.788796	-0.0337543
24	0.847411	0.884423	0.811917	0.383352	0.498594	0.416548	0.287218	0.091083	0.433379	0.435227	0.188221	0.61213	0.113621	0.652129	0.0669661	0.720922	0.25842	0.672633	0.901854	-0.109903	0.206826	-0.0467175	0.389855	0.798837	0.475354	0.433391	0.0880676	0.734621	0.436787	0.519328	0.624225	0.255056	0.776739	0.357994	0.438212	0.234827	0.32817	0.700251	0.806716	0.875709	0.486878	0.0493943	0.50496	0.758771	0.667423	0.581821	0.276535	0.302979	0.168847
25	0.789665	0.757578	0.819689	0.561271	0.194916	0.703494	0.427064	0.238703	0.752064	0.522665	0.268017	0.681262	0.364146	0.582165	0.204338	0.764443	0.285093	0.515823	0.575758	0.162245	0.293333	0.177597	0.629501	0.726693	0.468796	0.437021	-0.00478152	0.717398	0.57973	0.73222	0.692629	0.444654	0.87821	0.250032	0.767337	0.600757	0.775798	0.528535	0.815613	1.00387	0.575964	0.235984	0.456762	0.884924	0.750214	0.448898	0.772174	0.794425	0.0103598
26	0.857021	0.720835	0.837575	0.424134	0.487684	0.352817	0.195616	0.573292	0.861578	0.467941	0.255056	0.629857	0.285283	0.648372	0.278688	0.839972	0.545565	0.549374	0.815173	0.0935207	0.167021	-0.0485955	0.510937	0.680044	0.553641	0.563014	0.011328	0.894788	0.677472	0.591748	0.691511	0.262345	0.829238	0.388292	1.08329	0.98602	0.509393	0.66922	0.703986	0.979845	0.520298	0.312013	0.49378	0.944807	0.861775	0.505648	0.631206	0.627872	0.107968
27	0.849158	0.718048	0.900797	0.654414	0.768305	0.61491	0.0636327	0.314451	0.568653	0.609542	0.36525	0.645119	0.273127	0.53598	0.283696	0.88461	0.536639	0.561835	0.805222	0.196898	0.319285	-0.112098	0.469975	0.868841	0.502995	0.48053	0.0145157	0.699493	0.774053	0.597363	0.751005	0.273441	0.808616	0.309773	0.711504	0.571713	0.584224	0.724751	0.637825	0.953921	0.522686	0.397754	0.591003	0.823827	0.823843	0.533317	0.6051	0.58109	0.0661146
28	0.918124	0.908991	0.868274	0.572435	0.500281	0.460815	-0.0504344	0.380931	0.753719	0.779127	0.402571	0.841096	0.298704	0.610682	0.00551307	0.668665	0.278835	0.491497	0.695829	0.521937	0.638683	0.0826359	0.121586	0.681979	0.562627	0.584003	0.0913623	0.942492	0.86447	0.636403	0.747989	0.442519	0.786697	0.357152	0.603347	0.465877	0.486825	0.809328	0.810415	1.01281	0.707951	0.446315	0.560072	0.891712	0.338238	0.458989	1.07319	0.549532	0.0371447
29	0.899983	0.960698	0.889072	0.339186	0.319199	0.805459	0.0717764	0.219408	0.725945	0.603128	0.408193	0.7833	0.300976	0.556158	-0.00303472	0.671977	0.344286	0.589649	0.859142	0.321192	0.516668	0.679751	0.358672	0.736731	0.455957	0.545304	0.0505643	0.711396	0.830293	0.741623	0.86223	0.326689	0.714199	0.317142	0.850799	0.686766	0.390444	0.676364	0.708575	0.907687	0.678094	0.518223	0.561397	0.931473	0.749408	0.660923	0.772354	0.417997	-0.0182333
30	0.871753	0.686174	0.90605	0.774682	0.3147	0.713498	0.118392	0.0209803	0.755374	0.927504	0.450147	0.948367	0.404245	0.632896	0.220321	0.734794	0.0733506	0.557085	0.434794	0.359761	0.344332	0.274788	0.356112	0.835278	0.438263	0.545857	0.086324	1.05197	0.908121	0.678651	0.755108	0.568654	0.663639	0.284519	0.74393	0.576299	0.458149	0.680694	0.79103	1.06433	0.708885	0.613235	0.646075	0.792633	0.843487	0.470166	0.966072	0.77514	-0.0307405
31	0.929396	0.894245	0.949749	0.609401	0.550107	0.517044	-0.0147709	0.298274	0.563544	0.880998	0.550347	0.802129	0.164495	0.599516	0.0709113	0.746057	0.226925	0.541663	0.564684	0.672642	0.408563	0.27561	0.67466	0.843974	0.387706	0.565225	0.0420923	0.775283	0.95642	0.649862	0.80563	0.438108	0.768939	0.318881	0.962965	0.546625	0.800911	0.781689	0.76495	1.11479	0.605994	0.526611	0.618995	0.958223	0.922466	0.706279	0.937086	0.281248	-0.059748
32	0.931109	0.954042	0.952418	0.452674	0.322461	0.884582	0.186967	0.290269	0.800345	0.968436	0.446868	0.61034	0.404128	0.547914	0.0644878	0.845355	0.296993	0.635708	0.67963	0.32315	0.535327	0.223493	0.229741	0.689284	0.418451	0.535759	0.109387	0.750605	0.963674	0.699954	0.800226	0.46016	0.784792	0.307257	0.897898	0.610379	0.876591	0.809725	0.880463	0.971459	0.660588	0.62898	0.695763	0.82205	0.90711	0.736445	0.860751	0.746858	-0.0977593
33	0.928453	1.03876	0.917771	0.489068	0.347767	0.487576	0.127153	0.451707	0.695292	0.945103	0.626448	0.501126	0.23338	0.561464	-0.0252893	0.657505	0.408199	0.676236	0.82271	0.349801	0.615727	0.901365	0.33689	0.718553	0.430271	0.531889	0.214676	0.936267	0.971757	0.729769	0.837015	0.268752	0.796987	0.286324	0.675571	0.93036	0.683659	0.780282	0.76495	1.1238	0.63464	0.671311	0.641396	0.699857	0.858	0.772361	0.629945	0.689326	0.0563199
34	0.977343	0.885343	0.949719	0.569895	0.119559	0.867799	0.209095	0.249825	0.253638	0.903048	0.538688	0.689058	0.331425	0.585951	0.23691	1.03296	0.426665	0.774572	0.890515	0.542269	0.5995	0.596293	0.367863	0.754655	0.460006	0.409914	0.211414	0.795648	0.973394	0.78249	0.829437	0.121725	0.768671	0.336946	0.715441	0.796918	0.751533	0.808462	0.705953	0.89281	0.652596	0.674451	0.723506	0.694766	0.918252	0.657017	0.943388	0.623581	-0.0241479
35	0.961001	0.770214	0.963737	0.409803	0.340119	0.43952	0.153774	0.533606	0.60571	0.970561	0.488718	0.64713	0.202696	0.60939	0.0751262	1.00577	0.0157986	0.689477	1.05128	0.292445	0.606115	0.579977	0.162842	0.833766	0.474499	0.465953	0.201979	0.874974	1.0467	0.68908	0.824048	0.426781	0.800522	0.453919	0.981575	0.446544	0.518387	0.886039	0.824322	1.00664	0.736043	0.673813	0.728516	0.774934	0.912864	0.924706	0.529125	0.704782	0.0346584
36	0.831428	0.72032	0.923664	0.638682	-0.0137217	0.716849	0.500076	0.690495	0.570092	0.931914	0.631601	0.662488	0.0790736	0.584505	0.0673707	0.786617	0.310124	0.690602	0.65758	0.80717	0.604872	0.627751	0.495996	0.793588	0.438304	0.501814	0.30622	0.834428	1.02694	0.675131	0.791989	0.436205	0.77732	0.4147	0.714081	0.723273	0.927327	0.812215	0.843847	0.936273	0.638238	0.747585	0.76806	0.902299	0.921623	0.946191	0.731666	0.601021	-0.0760978
37	0.993753	1.21823	0.93415	0.359957	0.421325	0.402034	0.203647	0.264823	0.81747	1.00488	0.728262	0.518302	0.350163	0.679531	0.155934	0.842912	0.383167	0.716281	0.679366	0.673638	0.524697	0.353902	0.18219	0.910132	0.421188	0.456721	0.338076	0.622995	0.971686	0.723084	0.829437	0.0379289	0.805572	0.286375	1.26575	0.875239	0.980777	0.851364	0.678468	0.919573	0.729643	0.77731	0.75746	0.805563	1.0024	0.625115	0.773794	1.03447	0.0927865
38	0.984452	1.13368	0.939085	0.613008	0.0866044	0.506525	0.265033	0.390536	0.406253	0.967995	0.651068	0.540643	0.417877	0.703524	0.0278182	1.07772	0.552028	0.636465	0.468184	0.418594	0.63399	0.693836	0.61498	0.820571	0.303537	0.436616	0.459978	0.830446	0.958022	0.806333	0.841531	0.516519	0.776875	0.41223	0.863039	1.01497	1.13774	0.788545	0.79885	1.03195	0.717984	0.77162	0.617877	0.783178	0.980592	0.860144	0.656411	0.664228	-0.22042
39	0.943357	0.954285	1.00297	0.783732	0.483073	0.826987	0.432792	0.494848	0.631181	1.35788	0.620045	0.50501	0.320932	0.668601	0.124727	0.975191	0.560748	0.482294	0.290326	0.489378	0.622399	0.655218	0.498053	0.681531	0.40316	0.480161	0.577248	0.852111	0.982973	0.873851	0.781104	0.213739	0.785023	0.410703	0.688599	1.06578	0.786828	0.922122	0.696916	0.968578	0.776417	0.522442	0.638497	0.61783	0.985467	0.83204	0.862912	0.779615	-0.176645
40	0.848284	1.00147	0.938356	0.674194	0.287144	0.572783	0.667329	0.453814	0.502815	1.00263	0.710564	0.679554	0.453198	0.655656	0.0525006	0.858605	0.58342	0.531061	1.18233	0.638778	0.804743	0.53279	0.39187	0.759929	0.413522	0.609968	0.581612	0.808243	1.04756	0.882764	0.891212	0.270516	0.806293	0.393333	0.631335	0.905047	0.798875	0.848874	0.681839	0.971568	0.781261	0.69049	0.691499	0.723051	1.09692	0.914398	1.14881	0.767758	0.216276
41	0.939485	0.901821	0.972323	0.546235	-0.0561242	0.780297	0.515071	0.214858	0.449785	1.04766	0.590844	0.564293	0.241484	0.660321	0.243587	0.865396	0.266217	0.662512	0.730905	0.339085	0.756005	0.518587	0.341758	0.761731	0.346127	0.538486	0.635514	0.631797	1.07719	0.831869	0.84343	0.521487	0.773427	0.347968	0.901835	1.03795	0.710639	0.932441	0.702816	0.812739	0.760053	0.683378	0.677834	0.865609	1.04301	0.945214	0.908461	0.50741	0.610854
42	0.888592	0.852793	0.93408	0.363778	0.385333	0.739201	0.376798	0.685692	0.318685	0.994656	0.581475	0.63045	0.048976	0.727635	0.0397042	1.18418	0.441848	0.654503	0.793188	0.347431	0.524584	0.508375	0.219543	0.713691	0.347927	0.532239	0.739284	0.776841	0.999965	0.849874	0.899678	0.505099	0.738291	0.418974	0.487674	0.634073	1.0215	0.812106	0.677437	0.946337	0.788111	0.729339	0.571956	0.763459	1.02776	0.981673	0.865072	0.58681	0.292713
43	0.914989	0.878065	0.963191	0.652615	0.536835	0.523309	0.250824	0.593682	0.719973	1.11733	0.637691	0.627048	0.252843	0.648269	0.264172	1.10652	0.61912	0.702237	0.56346	0.420414	0.306507	0.542181	0.528606	0.800421	0.299953	0.524149	0.689062	0.574892	0.968006	0.841718	0.746687	0.410718	0.756883	0.405288	0.645794	0.934496	0.658716	0.961127	0.801191	0.969855	0.857858	0.792909	0.726653	0.734365	1.11532	0.659187	0.75165	0.530247	0.572278
44	0.849072	1.02669	0.978086	0.536983	0.573951	0.584256	0.569774	0.547593	0.375528	1.05327	0.661166	0.640188	0.31592	0.72979	0.224215	0.938917	0.278219	0.642225	0.860828	0.315594	0.332233	0.499454	0.393842	0.649904	0.382183	0.496507	0.688142	0.743071	1.01493	0.793855	0.896203	0.548088	0.757634	0.355284	0.689816	0.134656	0.59203	0.906859	0.749358	1.05306	0.749224	0.897338	0.700194	0.687412	1.18957	1.02019	0.428845	0.582704	0.542479
45	0.898339	0.967597	0.982263	0.412127	0.816106	0.323891	0.543995	0.155877	0.460794	1.30933	0.540614	0.646689	0.280435	0.710151	0.174901	1.16083	0.549873	0.748295	0.960071	0.693489	0.234304	0.590776	0.412729	0.83021	0.396032	0.453201	0.613029	0.738352	1.03217	0.824873	0.886236	0.39108	0.7854	0.413508	0.560542	0.998339	0.675854	0.840648	0.794964	0.983929	0.816134	0.61245	0.671457	0.747942	1.25601	0.953678	0.822944	0.988567	0.544965
46	0.870948	0.889429	0.97641	0.524884	0.457654	0.551411	0.783138	0.208791	0.278966	1.19888	0.723369	0.635436	0.266288	0.74872	0.251224	0.861711	0.436718	0.534067	0.673382	0.758126	0.513898	0.835867	0.613805	0.619619	0.181715	0.518068	0.697898	0.501968	1.03985	0.852147	0.829682	0.302595	0.80062	0.301795	0.756743	1.02464	0.577097	0.843462	0.637123	1.03341	0.805686	0.686076	0.640899	0.880155	0.988325	0.928504	0.771454	0.589533	0.522287
47	0.995244	1.10378	0.939154	0.61383	0.616016	0.431527	0.647897	0.48204	0.589088	1.17106	0.459777	0.562379	0.0666832	0.664254	0.408524	0.916474	0.422151	0.673688	0.641711	0.420895	0.189355	0.746071	0.204518	0.738545	0.235221	0.486961	0.78403	0.533773	0.942545	0.950816	0.904041	0.5778	0.825194	0.411912	0.645436	0.801324	0.826364	0.785586	0.707592	0.988268	0.854917	0.712318	0.692782	0.79627	1.14694	1.04808	0.982095	0.727527	0.612286
48	0.897619	1.03803	0.926863	0.647688	0.845574	0.84408	0.755225	0.305014	0.541814	1.00239	0.663665	0.54012	0.459756	0.725561	0.202567	1.14472	0.625481	0.788089	0.79223	0.350866	0.74758	0.212459	0.261806	0.542141	0.402109	0.50163	0.738771	0.659354	0.992094	0.890385	0.866639	0.397719	0.764005	0.381234	0.546083	0.925054	1.03813	0.902745	0.799974	0.870277	0.858999	0.853192	0.686488	0.753842	1.08534	0.872948	0.771994	0.651632	0.467851
49	0.903461	0.877659	0.993676	0.756742	0.47565	0.694058	0.556127	0.433845	0.358907	1.15117	0.589751	0.702254	0.22209	0.704247	0.101107	1.06604	0.392811	0.87137	1.01135	0.737828	0.423602	0.387708	0.309651	0.653375	0.259302	0.47959	0.758111	0.694132	0.985773	0.941903	0.876376	0.229848	0.813399	0.399944	0.49791	1.27309	0.772574	0.88972	0.77703	0.932809	0.853914	0.739002	0.74657	0.716586	1.13657	0.925032	1.08634	0.734632	0.496029
50	0.933044	1.10023	0.929194	0.668305	0.260713	0.840857	0.808636	0.619718	0.503679	1.1662	0.514588	0.771592	0.21059	0.640837	0.338675	0.981692	0.573058	0.779552	1.00163	0.581078	0.414782	0.553919	0.312799	0.587435	0.216582	0.465493	0.680633	0.646748	0.972795	0.902952	0.822256	0.317265	0.78251	0.448554	0.56906	0.905946	1.00844	0.968596	0.65131	0.874652	0.825544	0.863689	0.730049	0.737355	1.08303	0.718758	0.578815	1.0323	0.494485
51	0.926775	1.18909	0.907315	0.530598	0.566978	0.634865	0.64419	0.633115	0.460218	1.01538	0.48674	0.729127	0.623735	0.72024	0.088108	1.06499	0.444925	0.57588	0.798709	0.657049	0.30074	0.504384	0.384945	0.636914	0.256434	0.516446	0.765513	0.639049	0.969661	0.832092	0.739966	0.363922	0.755216	0.407441	0.730044	0.835854	0.946331	0.927173	0.837573	0.884205	0.819594	1.00314	0.872572	0.761196	1.22314	0.791241	0.681076	1.04439	0.698894
52	0.912557	1.06576	0.984163	0.605554	0.652907	0.574304	0.809815	0.200113	0.57297	1.14624	0.513807	0.555822	0.209536	0.708579	0.243991	0.944984	0.67062	0.835891	1.0928	0.552229	0.432592	0.605449	0.361106	0.643119	0.257395	0.517239	0.76209	0.70898	1.03243	0.917124	0.788085	0.272791	0.728861	0.447068	0.660683	1.11672	0.604586	0.90562	0.659364	0.924496	0.891209	0.965225	0.790627	0.828111	1.11594	0.910275	0.763712	1.01883	0.463066
53	0.971793	1.15107	0.908297	0.421252	-0.0415026	0.367899	0.891195	0.579274	0.421363	1.05187	0.786612	0.654058	0.229866	0.708682	0.314245	1.12215	0.206202	0.738289	0.594371	0.848899	0.194896	0.518587	0.378146	0.584726	0.176469	0.482594	0.722212	0.641213	1.0367	0.900679	0.875335	0.540196	0.75413	0.377773	0.769055	0.975275	0.615107	0.925369	0.713304	0.892154	0.807416	0.865357	0.709138	0.792067	1.19188	0.898122	0.824024	1.04227	0.617258
54	0.894639	0.974957	0.97515	0.636112	0.476999	0.54298	0.772017	0.369977	0.277743	1.00316	0.378731	0.7387	0.396281	0.772904	0.121743	1.15103	0.353212	0.727458	0.769518	0.554633	0.42609	0.672473	0.383686	0.619474	0.222472	0.439859	0.636337	0.647501	1.04527	0.851389	0.88743	0.288389	0.717617	0.353529	0.839776	0.816476	0.90951	0.811349	0.719531	0.839576	0.83703	0.865013	0.72098	0.814695	1.0599	0.882497	0.779375	0.339796	0.551483
55	0.948564	1.00055	0.99512	0.517269	0.794399	0.676476	0.678562	0.2794	0.287385	1.21463	0.492622	0.797873	0.630036	0.655531	0.258204	0.765374	0.386553	0.656316	1.00526	0.790478	0.180308	0.280305	0.313596	0.612423	0.211588	0.467649	0.673327	0.499915	1.08107	0.823937	0.865736	0.44809	0.707051	0.422238	0.517666	0.932518	0.695537	0.8584	0.767947	0.855072	0.893146	0.70962	0.765824	0.58211	1.36556	0.671882	1.05195	0.86995	0.382711
56	0.943151	1.08946	1.01512	0.752513	0.39838	0.577888	0.975215	0.40486	0.6768	1.13401	0.692606	0.54899	0.268255	0.784233	0.221079	1.13726	0.365932	0.752105	0.489408	0.702693	0.40076	0.829528	0.578214	0.593906	0.246276	0.533123	0.599893	0.603027	1.10311	0.857673	0.943311	0.46276	0.676992	0.435118	0.477653	1.04173	0.460524	0.845663	0.793325	0.904587	0.708677	0.836858	0.641562	0.881368	1.24385	0.808603	0.706101	0.877148	0.428483
57	1.03036	0.915837	1.03332	0.512833	0.435272	0.386307	0.897429	0.694539	0.579806	1.08221	0.389923	0.636083	0.19923	0.698867	0.157957	0.951443	0.0695549	0.849729	0.708524	0.671027	0.335512	0.584555	0.581572	0.576768	0.219979	0.511968	0.735433	0.695693	0.931381	1.03901	0.881291	0.377896	0.748958	0.391898	0.838201	1.09581	1.19424	1.01994	0.747953	0.755458		0.652181	0.607359	0.823747	1.25766	0.701722	0.879655	0.824783	0.375667
58	0.893354	0.899602	1.03181	0.453604	0.230458	0.600859	0.665588	0.146609	0.458563	0.931352	0.691669	0.687047	0.743001	0.707118	0.152393	1.04997	0.349313	0.90359	1.18021	0.0248312	0.449441	0.513657	0.510685	0.603823	0.177674	0.542448	0.67521	0.511071	1.0359	0.878218	0.847318	0.148605	0.693521	0.395352	0.378228	0.759107	0.478341	0.97841	0.732361	0.741383		0.776329	0.862013	0.942545	1.14782	0.860469	0.901979	0.490708	0.468039
59	0.97957	0.987566	1.08296	0.472429	0.0249691	0.327087	0.853903	0.21469	0.322354	0.996099	0.572834	0.516621	0.139433	0.696682	0.355517	1.04728	0.519712	0.53432	0.727864	0.398605	0.589719	0.403554	0.153147	0.536263	0.198831	0.503399	0.588308	0.529268	1.02974	0.872959	0.773097	0.496789	0.74456	0.398346	0.681154	1.19135	0.714033	0.832349	0.702394	0.953337		0.908129	0.748972	0.780591	1.1034	0.935449	1.06653	1.07586	0.638958
60		1.30411	0.952401	0.527489	0.478536	0.47001	1.07766	0.412443	0.523322	1.11373	0.500325	0.896063	0.657167	0.778166	0.0934188	1.2318	0.521559	0.724543	0.907738	0.209572	0.483762	0.753114	0.256182	0.567141	0.305761	0.607094	0.618581	0.408519	1.02215	0.919887	0.828717	0.265734	0.737386	0.400131	0.795253	0.922402	0.258373	0.890297	0.822589	0.837023		0.833621	0.62591	0.902864	1.15306	0.740749
[truncated: 8 more columns]
