# Supplementary material for: Different Ras isoforms regulate synaptic plasticity in opposite directions
Source: EMBO J. 2025 Feb 21;44(7):2106–33. doi: 10.1038/s44318-025-00390-8 (PMC11961722; doi:10.1038/s44318-025-00390-8)
Supplement: Supplementary file 5 — Source data Fig. 4 [file 44318_2025_390_MOESM5_ESM.zip › Fig 4/4D.xlsx]

## Sheet: 30-40
			KO Uninfected	KO + HRas WT	KO + HRas C181,184S
			0.738964	0.881585	0.899684
			0.620371	0.52184	0.272315
			0.742671	0.577502	0.667001
			0.375881	0.472155	0.375979
			0.720766	0.133643	0.540543
			0.522334	0.289702	0.581812
			0.642924	0.5637	0.358612
			0.763714	0.226155	0.791088
			0.534102	0.582862	0.506894
			0.641769	0.190527	1.11388
			0.711502	0.527472	0.879618
			0.71764

## Sheet: Timecourse
Time (min)	KO Uninfected													KO + HRas WT														KO + HRas C181,184S
-5	1.13615		0.842983	0.660627	0.97402		0.977636		1.07933	0.794311	1.03202	0.960049	1.04389	0.954906	0.898351	0.961675	1.12346		0.856874	1.18561	0.902407	1.06696	0.969614	1.4111	1.13691	0.979176		0.765377	0.849853	0.72744	1.31817	0.936863	0.726099	1.01484	0.938766	0.619131	1.63464	0.84039
-4	0.976333		1.13616	0.9822	1.03019	1.07736	0.974669		1.48056	0.863193	1.16993	0.92601	0.897643	0.96007	0.453528	0.914906	1.31035	1.0492	1.11472	1.12994	1.13572	1.30415	0.699181	0.759705	0.691981	0.949878		1.0278	1.18159	1.069	1.1186	1.00451	1.01815	1.08103	1.08352	0.960117	1.18087	0.958812
-3	0.709425	1.09442	1.17081	1.23115	0.98502	1.0667	1.11672	1.14932	0.886905	0.952249	1.32165	1.13269	0.991593	1.12937	2.42679	1.11975	0.762948	0.904924	1.05078	0.810113	1.35841	0.883263	0.996866	0.80554	0.71094	1.15996	0.863815	0.780205	1.06413	1.15907	0.819592	1.13697	1.14011	0.959071	0.886316	1.03329	0.819959	0.957213
-2	1.21366	1.12797	0.926813	1.17369	1.12787	0.879832	0.885628	1.2677	0.77271	1.17148	1.19973	1.13087	0.842993	1.08585	0.63618	0.980208	0.83435	1.17027	1.08212	1.0941	0.889262	0.944555	1.09946	0.878978	1.47164	0.921898	0.917611	1.08729	0.96028	1.27809	1.06123	0.978707	1.11074	1.0065	1.05996	0.98905	0.5692	1.26483
-1	0.964431	0.777613	0.923243	0.952325	0.882892	0.976114	1.04534	0.978625	0.7805	1.60364	1.26513	0.850384	1.22388	0.869796	0.585152	1.02346	0.968889	0.875608	0.895499	0.780229	0.714206	0.801078	1.23488	1.14467	0.988529	0.989089	1.21857	1.33932	0.94415	0.766409	0.682409	0.942944	1.0049	0.938555	1.03143	1.39841	0.795334	0.97875
0.0916667	0.978993	0.630229	0.395182	0.817368	0.823282	0.674527	1.26275	0.315506	0.846021	1.07969	1.48421	0.758121	0.603038	0.812005	0.305795	1.24026	0.927074	0.617575	0.851981	0.944512	0.847698	0.5591	0.149657	0.580337	0.993212	0.65014	0.346705	0.813756	0.391213	0.959225	0.570503	0.880944	0.710274	1.39317	0.756949	0.8047	0.825855	0.534967
0.291667	0.196482	0.369357	0.244969	0.68033	0.760701	0.785594	1.03838	-0.187631	0.595031	0.692396	1.19665	0.593928	0.0975695	0.459443	0.0894448	1.0931	0.708198	0.342671	0.698232	0.424221	1.08524	0.443862	0.0499148	0.41622	0.425796	0.392123	0.239319	0.763417	0.29944	0.729205	0.298106	0.826988	0.226088	1.25696	0.856195	0.637314	0.873771	0.367632
0.491667	0.638828	0.167958	0.424402	0.434415	0.704597	0.74807	0.696386	-0.358598	0.5757	0.419815	0.987143	0.590886	0.0467445	0.373473	0.0140538	0.703889	0.256493	0.324602	0.857891	0.168602	0.973846	0.390308	0.378428	0.0921052	-0.00149986	0.15315	0.229994	0.396745	0.116924	0.442412	0.097926	0.686618	0.205285	1.3115	0.931937	0.481741	0.882439	0.366305
0.691667	0.48605	0.192533	0.441809	0.394293	0.569145	0.640354	0.378304	-0.310759	0.404333	0.156773	0.858338	0.497305	-0.00391148	0.307165	0.0530062	0.744995	0.18456	0.218227	0.68903	0.232677	0.797455	0.21291	0.204686	0.0899039	0.0190576	0.0414925	0.205458	0.619236	0.0984159	0.212051	0.0657671	0.75346	0.0435579	1.0515	0.586967	0.375551	0.888918	0.335095
0.891667	0.744748	0.112683	0.499844	0.33223	0.241261	0.595755	0.430417	0.359165	0.546604	0.0568259	1.04812	0.412982	0.0163713	0.300994	-0.00529035	0.705132	0.0759819	0.161158	0.844943	0.231466	0.873882	0.143463	0.133137	0.0493998	0.0742466	-0.037099	0.22719	0.693157	0.099485	0.0467062	0.0455531	0.614379	0.122602	0.59403	0.571249	0.352926	0.976867	0.387234
1.09167	0.580076	0.175113	0.290826	0.14335	0.255061	0.494108	0.27502	0.418182	0.551924	0.046123	0.994094	0.42343	0.0177977	0.190544	0.0158065	0.683849	0.138098	0.136837	0.859107	0.214509	0.857722	0.152761	-0.0414501	0.0657737	0.0508238	0.020342	0.144678	0.607092	0.0173659	0.0225064	0.0421114	0.508501	0.0153645	0.518421	0.355517	0.286354	0.699536	0.25425
1.29167	0.0637016	0.110275	0.357473	0.160284	0.212698	0.493826	0.191341	0.313266	0.372159	0.0268233	0.877773	0.406159	0.0136697	0.131056	0.00786214	0.435995	-0.0659834	0.121697	0.552826	0.229692	0.94679	0.0681515	0.0942336	-0.00938166	0.0193605	-0.0320434	0.116066	0.55229	0.028902	0.0222784	0.052966	0.410807	0.013607	0.306513	0.252999	0.283612	0.648898	0.180501
1.49167	0.592306	0.129378	0.290703	0.144683	0.176775	0.37191	0.146927	0.370561	0.402846	-0.0150867	0.669068	0.34673	0.035781	0.143586	0.0144955	0.492492	-0.113615	0.272645	0.635102	0.118583	0.916302	0.0571233	0.00758686	0.0555331	-0.0347075	0.0188402	0.0635129	0.732168	0.0332473	0.00667103	0.00441859	0.42735	0.0417295	0.425052	0.455972	0.310624	0.726475	0.0915742
1.69167	0.220756	0.11793	0.211746	0.194928	0.351996	0.39796	0.161835	0.312945	0.237479	0.021253	0.448787	0.253356	0.0261439	0.14029	0.0181543	0.528656	-0.0576305	0.126655	0.621314	0.0983453	0.933538	0.157858	0.0916431	0.0562946	0.0320558	0.0493544	0.0348135	0.645204	0.155345	0.0225221	0.0391118	0.39972	0.0506163	0.317766	0.204181	0.18447	0.821173	0.0416742
1.89167	0.494897	0.0418844	0.177642	0.100215	0.273095	0.409603	0.0449293	0.148807	0.231579	0.109809	0.265405	0.206099	-0.00353119	0.0344476	-0.00522378	0.532897	0.264219	0.165003	0.539198	0.198634	0.911364	0.306253	0.105902	0.0451083	0.00802565	0.0389916	0.0594313	0.544918	0.0797421	0.0447817	0.0812073	0.332768	0.0463205	0.359207	0.261205	0.228656	0.726159	0.0698295
2.09167	0.393689	0.113157	0.227037	0.0791808	0.320683	0.474504	8.57182e-05	-0.133433	0.0402792	0.140965	0.607845	0.344084	-0.00728581	0.0475439	-0.00439641	0.598777	0.307932	0.110841	0.61542	0.128261	0.982213	0.0873068	0.0563725	-0.00583901	0.0235282	0.0434415	0.0504284	0.71561	0.0252485	0.151432	0.1153	0.346955	0.088135	0.60475	0.126905	0.280132	0.720121	0.0616995
2.29167	0.113605	0.0577318	0.179529	0.119014	0.150789	0.424648	0.0806165	-0.352903	-0.124296	0.0922039	0.776892	0.339943	-0.00882039	0.00982117	0.0170136	0.468213	-0.771988	0.174512	0.48662	0.115082	1.01093	-0.00113831	0.21052	0.0260553	0.16257	-0.00621575	0.073427	0.627397	0.105897	0.0341375	0.0912035	0.45891	0.0189241	0.383497	0.218523	0.282683	0.622776	0.0874023
2.49167	0.409427	0.130276	0.114525	0.229923	0.209444	0.48692	0.107318	-0.15884	-0.11027	0.237282	0.512864	0.143991	-0.00903421	0.0536071	0.0283763	0.604587	-0.0152753	0.201233	0.323233	0.145861	0.776782	0.113571	0.271435	0.0601434	0.296757	-0.0339315	0.0761241	0.537684	0.0405648	0.12559	0.00821495	0.404192	0.0678886	0.312662	0.126568	0.283817	0.720984	0.0919389
2.69167	0.0364224	0.0579926	0.0699146	0.150076	0.123923	0.371715	0.136946	-0.0985948	0.0629806	0.0741189	0.504609	0.241907	0.0282472	0.0456495	-0.000715861	0.487016	0.2919	0.223282	0.440717	0.12007	0.778607	0.0839848	0.356536	0.00132423	0.0498501	-0.00299416	0.110635	0.443811	0.0043783	0.0399892	0.0916702	0.387491	0.0150083	0.317709	0.109927	0.158655	0.857538	0.158362
2.89167	0.223631	0.062843	0.170222	0.0684487	0.0708389	0.347688	0.0609228	-0.0942046	0.00265861	0.0608395	0.478273	0.254792	0.0320931	0.0630858	0.0943144	0.509098	0.0935966	0.139028	0.431032	0.116326	0.695205	0.0160229	0.44961	0.0771425	-0.0173518	0.0236416	0.126207	0.396227	0.035035	0.000805184	0.0684803	0.3421	0.0272639	0.349176	0.0817714	0.107395	0.790561	0.208085
3.09167	0.297746	0.173642	0.300963	0.126593	0.175622	0.308467	0.0362363	-0.174222	-0.0506299	-0.0219552	0.442988	0.194352	-0.00682534	0.0248092	0.0489123	0.530587	-0.109412	0.221268	0.278816	0.0926227	0.856682	-0.034731	0.372304	0.0729188	-0.0167829	0.04377	0.0821997	0.309344	0.0164004	0.0244918	0.0597225	0.391305	0.046117	0.324368	0.0030578	0.206441	0.575651	0.160133
3.29167	-0.0128565	0.0681713	0.0872784	0.272362	0.146782	0.284639	0.0785629	0.193753	0.0557974	0.0761536	0.315829	0.228152	-0.0149071	0.063389	0.0202887	0.501193	0.359803	0.284899	0.367907	0.0767066	0.617993	0.00566007	0.375775	0.0531874	0.116567	0.010006	0.0846899	0.215747	0.00623943	0.0218654	0.0961677	0.310014	0.0450578	0.341264	0.0237971	0.269648	0.600901	0.162597
3.49167	0.25195	0.0800487	0.205197	0.107058	0.115025	0.316594	0.0353313	0.489008	0.296605	0.00306814	0.265801	0.20683	0.00573959	0.0811946	0.0282168	0.606402	0.150743	0.226729	0.143017	0.150537	0.602628	0.15415	0.187166	0.0327604	0.0606252	0.021115	0.064973	0.273664	0.111653	0.0880258	0.0231579	0.250526	0.0188361	0.260631	0.0235981	0.138185	0.478975	0.112338
3.69167	0.179766	0.0682027	0.0990474	0.000471002	0.0923188	0.226791	0.0642438	-0.0689044	0.225774	0.191591	0.275048	0.257254	0.00492876	0.0514774	0.0382122	0.544541	0.119927	0.100628	0.175461	0.148207	0.631217	0.434824	0.0722923	0.0411871	0.0706608	0.0373816	0.0948672	0.217348	0.381649	0.0350503	-0.0197582	0.305503	0.0332768	0.193998	0.0968805	0.177736	0.492603	0.159275
3.89167	0.330416	0.0682868	-0.00768948	0.102023	0.108822	0.166758	0.111557	-0.361786	-0.0321371	0.0797996	0.247931	0.27186	0.000754994	0.0306243	0.0680385	0.497604	0.404412	0.0972906	0.125553	0.13321	0.717059	0.329373	0.0521385	0.0977933	0.0499467	0.0450756	0.0392522	0.331592	0.100631	0.103431	-0.0174644	0.2649	0.0203246	0.152893	0.104469	0.137843	0.672747	0.0763018
4.09167	0.159787	0.0868344	0.0917578	0.0466908	0.0206355	0.252076	0.0865986	0.252632	0.157741	0.0824603	0.281504	0.227961	0.0255476	0.0671084	0.0240501	0.428252	0.189223	0.106536	0.267675	0.177657	0.601044	0.200746	-0.0120758	0.0558337	0.0519092	0.0161232	0.0911258	0.439831	0.108145	0.0526668	0.00301687	0.324512	0.0310466	0.216736	0.0277059	0.0890579	0.460086	0.172628
4.29167	0.218621	0.0781229	0.142153	0.0340184	0.135843	0.338581	0.0632623	0.364796	0.341839	0.127802	0.280946	0.137159	0.0162546	0.0832461	0.0346462	0.458589	-0.189613	0.160113	0.156998	0.11115	0.527031	0.0452397	0.028072	0.0379478	0.0826812	-0.0164092	0.0990195	0.385351	0.0411636	0.0882191	0.0499247	0.420827	0.0277613	0.0661603	0.0504487	0.150314	0.52753	0.176423
4.49167	0.227651	0.0303106	0.385239	0.191657	0.113398	0.294667	0.027937	-0.16876	0.118869	0.0913424	0.262074	0.22705	0.0151826	0.0314904	0.0387388	0.386279	0.192604	0.166711	0.16145	0.192329	0.61132	0.0396419	0.0103911	0.0645349	-0.0349688	-0.00193981	0.113696	0.469038	0.135073	0.0894125	0.0180261	0.422053	0.0639806	0.0593666	0.0696063	0.164394	0.3896	0.180764
4.69167	-0.00290628	0.00810151	0.22872	0.170931	0.105254	0.358835	0.0318872	-0.359892	-0.113509	0.0764313	0.23884	0.32504	0.0171398	0.0357181	0.0218099	0.427655	0.297502	0.122476	0.232139	0.0356141	0.563732	0.00879786	0.157456	0.0637076	-0.00752465	0.073233	0.135277	0.35682	0.0260693	0.0642859	0.024932	0.255356	0.0425436	0.0974615	0.0649684	0.178392	0.415568	0.188622
4.89167	0.25393	0.0205116	0.306298	0.0736641	0.186811	0.272943	0.0676849	-0.328959	-0.100784	0.102322	0.190686	0.428833	0.01056	0.0361116	0.0364692	0.510716	0.0894513	0.0769639	0.187619	0.104926	0.438	0.225316	0.0639157	0.0477432	0.0200118	-0.0313493	0.065791	0.201584	0.0188915	0.0487473	0.0582108	0.107231	0.100519	0.197695	0.0476451	0.130961	0.312666	0.0793758
5.09167	0.269283	0.0913123	0.381345	-0.00821856	0.117617	0.177976	0.0228656	-0.341399	-0.0725179	0.105036	0.112083	0.228231	0.0272272	0.0423005	0.0391349	0.569042	-0.0846563	0.1701	0.245872	0.0482267	0.500083	0.242481	0.100466	0.0468419	0.0790191	0.0150024	0.0324697	0.334483	0.00388665	0.270021	0.0496422	0.092324	-0.0093367	0.342088	-0.0299022	0.15996	0.455717	0.0402441
5.29167	0.0430242	0.0371968	0.122812	0.117292	0.0304992	0.169935	0.0930653	-0.136568	-0.0581247	0.173676	0.164468	0.199911	0.072655	0.0637853	0.0513706	0.412003	0.0252053	0.14874	0.223884	0.132987	0.626722	0.0972107	0.110368	0.0149931	0.0834164	-0.00681765	0.0769414	0.390988	0.0158905	0.0858589	0.00775492	0.162955	0.0291959	0.360078	0.0024512	0.174748	0.519586	0.115827
5.49167	0.0304998	0.0354256	0.0177004	0.141804	0.170054	0.17738	0.0867839	0.375043	0.190123	0.00944272	0.099788	0.279385	0.0224905	0.0058741	0.0187018	0.529294	0.315668	0.067772	0.217355	0.0342731	0.576275	0.119725	0.409058	-0.00833067	-0.00617569	-0.00260431	0.0529472	0.327706	0.0308374	0.0557934	0.00528358	0.127295	0.117904	0.360148	0.178916	0.115679	0.449311	0.102261
5.69167	0.32055	-0.0149883	0.217449	0.0298528	0.0799431	0.22831	0.127949	0.429721	0.335546	0.0917611	0.269769	0.334235	0.076486	0.0288776	0.0678786	0.638309	0.00586265	0.0815715	0.253673	0.108986	0.409996	0.0841601	0.211655	0.037196	-0.0370785	0.0347929	0.119244	0.385895	-0.00264726	-0.00385831	0.149763	0.109937	0.0178023	0.340326	0.127115	0.188098	0.445421	0.224284
5.89167	0.381573	0.0656037	-0.0519823	0.050217	0.0699481	0.278278	0.0427109	-0.132866	0.236931	0.0355777	0.150409	0.39359	0.101164	0.086936	0.0128552	0.679787	-0.0844287	0.126358	0.254856	0.0249094	0.296304	0.00737645	-5.69671e-05	0.0341564	-0.0143516	-0.0126806	0.119559	0.172747	-0.00175172	0.027638	0.0405493	0.140152	0.0726349	0.279663	0.0872563	0.155339	0.409398	0.206596
6.09167	0.273284	0.0829334	0.366874	0.0844482	0.00978868	0.280002	0.0465001	-0.243992	0.0678439	0.0464545	0.177312	0.334008	0.0433133	0.0378922	0.0474175	0.520342	0.306898	0.190492	0.251288	0.0982647	0.292625	0.0071679	0.152051	0.0323385	0.103756	0.040862	0.107218	0.294897	0.00650691	0.0205539	0.0405742	0.0825205	0.0176488	0.247823	0.211425	0.214238	0.409368	0.165115
6.29167	0.0135983	0.0696086	0.325203	0.0756916	0.0820402	0.224305	0.17204	0.269799	0.14393	0.0135636	0.148985	0.241649	0.0732652	0.0441474	-0.0153441	0.524345	0.103186	0.107835	0.280697	0.106439	0.324034	0.072011	0.043362	0.0308569	0.0801795	0.0139001	0.0798668	0.176232	0.00404142	0.00639254	-0.00502382	0.240711	0.0573034	0.189578	0.116469	0.136113	0.345328	0.106891
6.49167	-0.014184	0.0463275	0.143731	0.0348173	0.0938446	0.174657	0.152712	0.00428241	0.291354	0.00516616	0.196461	0.239128	0.0725564	0.0176406	0.0240863	0.522578	-0.428832	0.121422	0.193243	0.0603314	0.375274	-0.00555292	-0.0039448	0.108317	-0.00552654	-0.0403826	0.0897725	0.326424	0.000220788	0.00777186	0.0100799	0.301053	0.0391051	0.289559	0.150548	0.154791	0.506673	0.124771
6.69167	0.212434	0.0274812	0.156994	0.0390642	0.033081	0.172721	0.161731	-0.147638	-0.076893	0.0284529	0.158225	0.256473	0.0812496	0.00773302	-0.0044233	0.40093	-0.0789624	0.0173752	0.250319	0.133101	0.35138	0.0213066	0.0289662	0.00747209	0.00569838	-0.00585965	0.088046	0.360323	0.0334394	-0.00376592	0.0242636	0.205891	0.0308126	0.0385745	0.186294	0.233732	0.4646	0.133721
6.89167	0.255367	0.00588482	0.178196	0.152825	-0.00376417	0.182062	0.101793	0.437709	0.317195	0.00907559	0.0941419	0.30568	0.0909131	0.0177051	-0.0047136	0.232766	0.138179	0.117152	0.246552	0.0147285	0.345136	0.0969506	0.00883767	-0.00941466	0.0579129	0.038058	0.0320722	0.245124	-0.00222912	-0.0138011	0.0681765	0.0770002	0.104279	0.180911	0.116276	0.226661	0.51864	0.0540269
7.09167	0.254116	0.0199965	0.108166	0.1371	0.00406744	0.162142	0.128188	0.132879	0.346386	-0.00524006	0.202931	0.208569	0.0705869	0.00651049	-0.00136077	0.216841	0.325869	0.0483392	0.228058	0.0104437	0.323348	0.161038	0.0267353	0.0245244	0.0573091	-0.0223248	0.0386467	0.290243	-0.000913279	-0.0184481	0.0561873	0.130023	0.0755222	0.158314	0.186517	0.263024	0.391431	0.0603453
7.29167	0.213126	0.036272	0.236914	0.13483	0.0182511	0.241748	0.052498	-0.32971	-0.0131814	0.0785867	0.285281	0.161471	0.0874141	0.00651707	-0.00120512	0.27396	0.31771	0.0762205	0.222168	0.111357	0.337267	0.153216	0.0388531	0.27104	0.0836051	0.00265444	0.131094	0.256974	0.0283719	0.00427658	0.039471	0.12096	0.0917171	0.328943	0.102737	0.325596	0.369383	0.225776
7.49167	-0.0139644	0.0859783	0.216224	0.0245129	-0.00345557	0.251513	0.0902476	-0.238019	0.0557531	0.0616753	0.282427	0.250271	0.0893658	0.0896606	0.171129	0.426662	0.265185	0.175944	0.234939	0.104881	0.317019	0.294369	0.0962838	0.0628708	0.0200879	0.0510576	0.0554406	0.785367	0.0362509	0.0564015	0.0319545	0.0797172	0.144661	0.264356	0.0308602	0.218168	0.452487	0.11786
7.69167	0.299098	0.0903189	0.0218251	0.0974018	0.0695772	0.205618	0.0721284	0.133503	0.199713	0.00978335	0.194493	0.360975	0.0085012	0.119166	0.0141632	0.384643	0.198432	0.160286	0.225587	0.0310831	0.346544	0.161218	0.00737399	0.0442498	-0.0382663	0.00223393	0.114835	0.720328	0.0241957	-0.000325599	0.0275391	0.111926	0.0624456	0.154807	0.170126	0.165002	0.41087	0.218789
7.89167	0.262392	0.0892709	0.599053	0.19636	-0.000935648	0.13674	0.0589575	0.401408	0.424425	-0.0302562	0.153721	0.348975	0.0291866	0.0496355	0.0164772	0.366389	0.142783	0.122463	0.219971	0.053043	0.199931	0.00567387	0.0801348	0.00332124	-0.0117486	-0.0261711	0.0870978	0.672414	0.0979437	-0.00247653	-0.0130513	0.0941227	0.134448	0.0940683	0.132318	0.151953	0.352269	0.172245
8.09167	0.0711888	0.0701086	-0.00490052	0.154199	0.00912815	0.150909	0.0730997	0.0931243	0.190726	-0.00531022	0.206616	0.352422	0.0242395	0.0467222	0.0261875	0.16927	0.131206	0.143993	0.33654	0.0114492	0.272368	0.174347	0.227359	0.0151342	0.0748525	0.0307409	0.0758549	0.610529	0.201769	-0.00647509	0.0048808	0.0986244	0.0730881	0.197495	0.00302094	0.171897	0.432162	0.14228
8.29167	-0.037088	0.0486841	0.100989	0.0488622	0.0734224	0.251211	0.0471126	-0.349638	0.0450741	-0.0150525	0.332081	0.147638	0.0643049	0.0270128	0.0367551	0.262245	-0.1983	0.162725	0.349637	0.116176	0.257524	0.263003	0.303995	0.0465415	0.0777731	0.0575322	0.030568	0.635694	0.0889156	0.007331	0.019003	0.110631	0.0208765	0.283942	0.0532669	0.13713	0.545364	0.0719457
8.49167	-0.0259736	0.057403	0.273926	0.187319	0.000895026	0.254001	0.0842037	-0.25149	-0.0724524	0.0501222	0.297032	0.15599	0.11541	0.0242059	0.0369754	0.322627	-0.196228	0.174739	0.281324	0.0914636	0.279342	0.345739	0.125668	0.0297118	0.0454337	-0.0261966	0.120246	0.590275	0.0122887	0.0846482	0.0377459	0.101242	0.0158419	0.16709	0.0254073	0.150137	0.355417	0.205444
8.69167	0.154247	0.0533356	0.595087	0.168348	0.0655195	0.208292	0.0722676	0.11768	0.0969507	-0.0315933	0.222207	0.262153	0.0691014	0.0504992	0.0516439	0.249434	-0.0914156	0.118617	0.230875	0.00943236	0.230056	0.345215	0.0781693	0.0122717	-0.00107735	-0.0525324	0.109399	0.702712	0.00138706	-0.00737791	0.0534615	0.122924	0.039323	0.134426	0.014213	0.154655	0.410409	0.178332
8.89167	0.377069	0.0381772	0.157838	0.0961982	0.00984477	0.222992	0.0369979	0.440794	0.291966	-0.00383093	0.113956	0.27259	0.0520274	0.0345137	0.0775351	0.17684	0.401877	0.127767	0.201429	0.0961024	0.187301	0.162045	0.0281577	-0.0116766	-0.0205708	-0.0253872	0.0742475	0.589028	0.00172848	0.474059	-0.00890236	0.096547	0.0485265	0.201463	0.0538044	0.147788	0.356577	0.115283
9.09167	0.137137	0.0872635	0.129924	0.165161	0.0705233	0.230043	0.0362497	0.281664	0.273699	0.065699	0.170079	0.168026	0.042564	0.0224552	0.0713755	0.203086	0.319987	0.145329	0.208288	0.0376331	0.188289	0.0942229	0.0896773	-0.0152395	-0.021363	-0.0206255	0.0944212	0.479068	0.00998065	0.0150809	0.00110201	0.0992862	0.0809205	0.442717	0.0703575	0.124074	0.486412	0.145792
9.29167	-0.00612123	0.0848875	0.314834	0.0830303	0.0333907	0.208809	0.101497	-0.087498	0.203933	0.0437544	0.262784	0.089604	0.149388	0.057051	0.00715935	0.193169	0.180047	0.165047	0.256448	-0.00218237	0.240232	0.00529315	-0.0574421	-0.00641294	0.046869	0.00116149	0.0908792	0.464039	0.00444349	0.0248755	0.0365688	0.0870175	0.0034708	0.171706	0.0495425	0.122951	0.247673	0.162436
9.49167	-0.0369217	-0.00623106	0.106005	0.085527	0.0330217	0.140273	0.116762	-0.0545876	0.0201772	0.200533	0.211902	0.147588	0.172087	0.0632878	-0.0045928	0.167756	-0.737544	0.0499155	0.27712	-0.00771567	0.246845	-0.0398227	0.0202274	0.034513	0.106214	0.0491355	0.133089	0.631436	0.00565704	0.129916	0.0424285	0.0894342	0.0097365	0.230355	0.328526	0.154084	0.377898	0.240804
9.69167	0.118559	0.0995169	0.0344656	0.0810807	0.0810899	0.255423	0.115544	0.0724241	0.17	0.0136894	0.330638	0.277198	0.109104	0.0250833	0.0111382	0.182081	-0.21087	0.122282	0.189076	0.151668	0.269572	0.0260236	0.0339473	0.0322167	0.0417537	0.031977	0.115702	0.422358	0.0480107	0.021147	0.0395753	0.0703729	0.0371909	0.236088	0.133316	0.0618118	0.389135	0.178123
9.89167	0.390295	0.0707064	-0.0139541	0.167757	0.170007	0.291482	0.107838	0.364692	0.412355	0.0123009	0.357287	0.365991	0.0323205	0.0139818	0.0155328	0.159682	-0.172515	0.222008	0.279266	0.0949268	0.275621	0.0430295	0.15015	0.0713278	0.0119176	0.00336331	0.111551	0.540354	0.119687	0.00447564	-0.0139771	0.0507529	0.0155636	0.214967	0.17194	0.139465	0.386278	0.161951
10.0917	0.314898	0.0488462	0.010139	0.212097	0.0724266	0.146594	0.043833	0.474122	0.166556	0.18278	0.0666949	0.211484	0.00217924	0.087096	0.0295336	0.26609	-0.158925	0.128465	0.252161	0.0721211	0.321692	-0.00695498	0.0968105	0.0435388	0.017236	-0.01303	0.0359435	0.576528	0.0535759	0.100488	-0.00378274	0.0846852	0.0378166	0.220299	0.040111	0.128087	0.371481	0.0641132
10.2917	0.225287	0.0383466	0.176156	0.000984781	0.165709	0.194072	0.0822543	0.107958	0.00851432	0.0132542	0.219717	0.34413	0.0141252	0.0384471	0.0190769	0.230274	0.119955	0.0451097	0.315153	0.0946783	0.298958	0.137642	-0.00949716	0.00603264	0.0290638	0.00102634	0.177927	0.551726	-0.00253548	0.0116268	0.0142379	0.0623249	0.00145469	0.129872	0.071011	0.0409039	0.367165	0.317358
10.4917	0.102311	0.111389	0.42042	0.0306911	0.0261318	0.140754	0.054042	-0.0932626	-0.0490397	0.0118101	0.221151	0.300998	0.0938711	0.0439143	0.0271437	0.148193	0.284874	0.157929	0.219542	0.0169656	0.306351	0.439933	0.0730178	0.0406974	-0.039786	0.0256348	0.158136	0.441083	0.00713895	0.0176719	0.0261534	0.106535	0.00152282	0.202994	0.0861052	0.0824446	0.62057	0.281255
10.6917	-0.0197163	0.0538078	0.156038	0.146611	0.055712	0.161827	0.097369	-0.364921	-0.013408	0.0233926	0.118152	0.26126	0.0948023	0.0135977	0.00345219	0.22474	0.380872	0.147236	0.247487	0.0509575	0.395947	0.23475	0.00109363	0.029609	0.0128983	-0.0452317	0.0916846	0.383599	0.023643	0.0379646	0.0135974	0.067551	0.00604747	0.234568	0.0156213	0.124279	0.701141	0.155295
10.8917	-0.0545025	0.0900479	0.125056	0.101441	0.0150331	0.205862	0.0278062	-0.143442	0.0594102	0.0330037	0.161664	0.296982	0.0868205	0.0441256	0.0331363	0.173456	0.133919	0.145181	0.248744	0.113802	0.36249	0.223992	0.0644827	0.129861	0.0576943	-0.0422711	0.100972	0.346538	0.0738278	0.02122	-0.00191731	0.0466572	0.00845932	-0.198781	0.111884	0.0403582	0.582496	0.147941
11.0917	-0.0340179	0.0946799	0.0208345	0.051986	0.0106267	0.179868	0.0286675	0.0613718	0.113801	0.0266281	0.156747	0.247864	0.124548	0.026233	0.0710424	0.218148	-0.178215	0.15324	0.232937	0.0228421	0.347867	0.139223	0.00947513	0.068725	-0.0201237	-0.0133013	0.097298	0.239842	0.195445	0.0229035	-0.0194943	0.089082	0.0107744	0.195797	-0.0401838	0.0810336	0.506122	0.155541
11.2917	-0.0159443	0.0185117	0.0580071	0.123762	0.105959	0.122627	0.0201329	0.356711	0.260636	0.00820585	0.152047	0.262746	0.0256448	0.0214769	0.0342668	0.219215	0.0882261	0.123722	0.291689	0.0261903	0.337584	0.342743	0.0485761	0.0385453	0.0458989	0.0331332	0.100891	0.338838	0.0685991	0.0117996	-0.0210527	0.116054	0.0106744	-0.11437	0.343595	0.0835118	0.464199	0.177789
11.4917	0.430812	0.113452	0.0948219	0.0939722	0.0333217	0.274061	0.0747799	0.528561	0.339797	0.0594717	0.102494	0.173677	0.0304737	0.0404576	-0.00209333	0.244774	0.332269	0.173867	0.215877	0.0883753	0.278228	0.155823	0.0927227	0.0643635	-0.0146667	0.0450885	0.123424	0.414161	0.000783855	0.0106776	-0.0259351	0.0791863	0.00596864	0.0188091	0.00239736	0.0802221	0.495634	0.227911
11.6917	0.0722725	0.11896	0.0399549	0.0213902	0.130623	0.266479	0.15977	0.300626	0.376831	0.0159405	0.123819	0.120752	0.0403369	0.0367696	-0.0072716	0.229857	0.00145832	0.217576	0.276636	0.0989971	0.285482	0.0669321	0.00233705	0.0616368	0.0164004	-0.00972004	0.113081	0.548612	0.00980734	0.00814143	-0.0212562	0.0838365	0.011215	0.0308658	0.0839732	0.0731213	0.505272	0.199347
11.8917	0.209474	0.0785869	0.232092	0.0789697	0.0707912	0.295934	-0.00848043	-0.102683	0.146098	-0.5296	0.152457	0.10087	0.0576333	0.0594735	0.00712555	0.170217	-0.760689	0.119432	0.193659	0.1344	0.197298	0.016626	0.0188595	0.0134036	0.0383232	-0.0323509	0.175105	0.517141	0.0110018	-0.107866	-0.0113522	0.0994379	0.0304416	0.0833533	0.0460386	0.18709	0.582585	0.267169
12.0917	0.0090116	0.0575375	0.0965271	0.137541	0.0600511	0.110081	0.0210851	-0.29461	-0.0610296	-0.0144588	0.0840649	0.189164	0.0873483	0.0467469	0.0321025	0.213439	-0.0265961	0.107293	0.247239	0.169014	0.242089	0.0952148	0.00716015	0.0171829	-0.027129	0.0128646	0.144622	0.678709	0.0794575	-0.00950591	0.0254047	0.117173	0.000741672	0.213678	0.0464151	0.0744445	0.351982	0.217911
12.2917	0.549197	0.0783376	-0.0182058	0.130806	0.0501524	0.170576	0.043076	-0.289358	-0.0903207	-0.0134954	0.109943	0.273359	0.0299592	0.0469826	0.0198005	0.231649	-0.227885	0.182318	0.259534	0.0482747	0.27481	0.048906	0.0964626	-0.00430613	0.00888759	0.0437908	0.0867198	0.673268	0.0117548	-0.0100955	0.0329162	0.110086	0.0190208	0.0150401	0.0378635	0.0933377	0.278263	0.151943
12.4917	0.122069	0.00873591	-0.114219	0.0631818	0.0654257	0.154903	0.00467667	-0.343415	-0.0591754	0.00133259	0.159927	0.256151	0.0661424	0.0393547	0.0530779	0.253689	0.0820527	0.0651552	0.228089	0.0912331	0.301658	0.167454	0.141663	-0.0200212	0.0597046	0.00353257	0.218133	0.621712	0.103653	-0.022285	0.00257247	0.0786196	0.0535991	0.0328499	0.128783	0.0804175	0.423982	0.379552
12.6917	0.291869	0.0557962	0.0309728	0.0270091	0.07035	0.2401	0.142992	-0.375808	-0.0749604	0.00559459	0.0750258	0.232529	0.0610329	0.0237076	0.0365415	0.268067	0.0674667	0.0801606	0.286294	0.141787	0.210922	0.146019	0.00517542	0.00820613	-0.0257998	-0.0415619	0.085195	0.666007	0.00588063	0.00290246	0.0336217	0.0470354	0.0485521	-0.0224503	0.0941442	0.164487	0.366499	0.122632
12.8917	0.398039	0.0557464	0.0558826	0.102306	0.0240399	0.271181	0.0307821	-0.31769	-0.0217799	0.0815042	0.101525	0.179639	0.0496573	0.0268558	0.0267059	0.279001	-0.0435613	0.171181	0.276541	0.0550129	0.131739	0.125704	0.0292004	-0.00530256	0.0284401	0.03971	0.109151	0.782298	0.0184049	0.0277745	-0.00019691	0.072708	0.0116805	0.0329535	0.0189392	0.0400117	0.345991	0.181093
13.0917	0.0715943	-0.000671491	0.0311464	0.126597	0.0482837	0.238728	0.0632073	-0.109995	0.0373357	0.00123528	0.192333	0.179314	0.0529755	0.0215652	0.0136558	0.203662	-0.246018	0.147669	0.238209	0.0448321	0.158664	0.122357	0.0527374	-0.00784963	0.151193	0.046637	0.16623	0.65112	0.10537	0.0211521	-0.0229978	0.0768169	0.0620963	0.0747423	0.133362	0.0907649	0.351655	0.308252
13.2917	0.448695	0.0614974	0.0550359	0.167277	0.0334969	0.193174	0.0582299	-0.170563	0.0851545	0.097243	0.133214	0.142076	0.0113048	0.0155771	0.0292268	0.252552	-0.178741	0.118801	0.279914	0.0393936	0.202657	0.224531	0.0147231	0.0145105	-0.00506527	-0.00612114	0.12182	0.520015	0.0718981	0.0598257	-0.00461625	0.0917471	0.0222109	0.0404522	0.159369	0.168588	0.40993	0.224552
13.4917	0.0495082	0.0333279	-0.0452208	0.070342	0.0346556	0.238088	0.102026	-0.346326	-0.124116	0.0342496	0.111095	0.333341	0.0209227	0.0227646	0.0287123	0.179581	1.39987	0.0788824	0.264286	0.0647239	0.181543	0.262266	0.0130811	0.07684	-0.00144985	-0.0135152	0.118803	0.350629	0.0125796	0.0237448	0.00124578	0.0289226	0.018364	0.0416338	0.350223	0.133429	0.321491	0.196408
13.6917	0.204727	0.0335026	0.00962668	0.100437	0.0513234	0.202334	0.0537815	-0.333373	-0.061628	-0.0156209	0.147112	0.351245	0.0607935	0.051553	0.0221194	0.151485	-0.150298	0.130287	0.270547	0.100675	0.161962	0.127524	0.0504617	-0.00148084	-0.00399821	0.00116589	0.0720781	0.33699	0.0138699	0.0140847	0.0227899	0.059646	-0.0105038	0.0634892	0.145594	0.0718862	0.437317	0.099257
13.8917	0.168646	0.0558301	0.0897249	0.124496	0.0523758	0.22893	0.0144861	-0.0530302	-0.208698	-0.0119821	0.206046	0.279068	0.0775496	0.0380965	0.00512745	0.252065	0.0373528	0.16938	0.30887	0.115123	0.249208	0.123316	-0.0144411	0.00101588	0.0566629	0.0234208	0.0860294	0.35206	0.0567718	-0.00941228	-0.00964066	0.136092	0.0120285	-0.123958	0.115453	0.0849307	0.210237	0.12151
14.0917	0.0502562	0.0678529	0.0721882	0.0532625	0.0113996	0.263292	0.0980082	0.0528396	0.119899	0.000872347	0.112332	0.337356	0.122619	0.0262455	0.0386476	0.247188	0.281515	0.135002	0.286155	0.0960023	0.255602	0.123736	0.0555687	0.0515434	0.0945456	0.0389445	0.0543303	0.380945	0.0328879	-0.0181934	-0.0192785	0.115445	0.0734502	0.0442092	0.330763	0.131301	0.29376	0.0731088
14.2917	0.302388	0.0715122	-0.00800079	0.0111692	0.0989274	0.231296	0.0416567	0.411597	0.24611	0.0193017	0.121305	0.179089	0.0883727	0.0288277	0.0096521	0.215769	0.328505	0.0453373	0.330866	0.0814028	0.194532	0.0543238	0.0487275	0.104286	0.112514	0.0442492	0.0300567	0.615718	-0.00308864	0.0053972	-0.0210646	0.0422295	0.0960893	0.0862997	0.0346667	0.11627	0.18646	0.0384471
14.4917	0.0914775	0.15339	0.0475777	0.0470337	0.0307729	0.239989	0.153383	0.431475	0.333837	0.014413	0.195873	0.220659	0.0728616	0.0173954	0.0692439	0.218302	0.379543	0.233813	0.264177	0.171085	0.130689	0.235619	-0.0216302	0.0244911	0.0833934	-0.0605089	0.0720734	0.607469	0.0106917	0.00518662	0.00815747	0.0515902	0.0253251	0.0341959	0.129894	0.0364841	0.282097	0.106441
14.6917	0.40797	0.104908	0.0873837	0.123978	0.0513488	0.249933	0.0638967	0.449214	0.468806	-0.00294956	0.216445	0.244858	0.0571789	0.0254372	0.0123225	0.27427	-0.0427022	0.132413	0.258426	0.161065	0.0763233	0.121512	-0.00741165	0.0361673	0.0414555	-0.0402141	0.121842	0.661137	0.00787401	0.0126142	-0.0085957	0.122177	-0.0010039	-0.0142499	0.108768	0.0778766	0.255694	0.208706
14.8917	0.0860878	0.0524309	-0.0162514	0.0820315	0.0428664	0.207748	0.0152372	0.175251	0.254844	0.0285205	0.159017	0.208213	0.0266896	0.0449691	0.0115125	0.209371	-0.332408	0.129681	0.217201	0.139247	0.124981	0.0966761	0.0543633	0.018059	-0.00609996	0.0204554	0.0932593	0.671371	0.0392522	0.0202792	0.0101661	0.0733532	0.00980425	-0.0617227	0.112431	0.103543	0.349237	0.186922
16	0.348955	0.0907315	0.137186	0.0752069	0.0797594	0.277408	0.0649013	0.00409757	0.711214	-0.0253453	0.0340978	0.389965	-0.0272951	0.117101	0.00327203	0.136364	0.0267857	-0.0226359	0.26865	0.315276	0.210188	0.294407	0.0238765	0.00992582	0.00495411	0.032147	0.0514328	0.167045	0.177812	0.00426381	0.10486	0.0723214	0.125109	-0.0499206	0.0550426	0.17563	0.462104	0.113378
17	0.501451	0.175458	-0.048494	0.274509	0.302461	0.479252	0.202005	0.125408	1.22009	0.422165	0.184845	0.45699	0.268221	0.28488	0.147381	0.327557	0.17209	0.265813	0.290373	0.0965316	0.366219	0.50464	0.122041	0.217422	0.163652	0.00538958	0.26172	0.402856	0.294492	0.126911	0.276127	0.226408	0.169188	0.0534298	0.425125	0.33313	0.53774	0.431752
18	0.343115	0.192342	0.37179	0.271884	0.254182	0.582815	0.368065	0.458252	1.27047	0.299619	0.295777	0.608366	0.602119	0.249006	0.176333	0.384134	0.810844	0.602972	0.277404	0.193886	0.402295	1.0474	0.537221	0.602546	0.197892	0.132998	0.342673	0.48932	0.324032	0.0675541	0.242731	0.379329	0.0665758	0.19146	0.299929	0.45921	0.851661	0.572904
19	0.654636	0.241066	1.04774	0.28437	0.284287	0.627051	0.446301	0.353112	1.12087	0.185952	0.55213	0.65169	0.70329	0.256245	0.321098	0.495315	0.27221	0.591845	0.373688	0.0578546	0.298338	0.725935	0.260137	0.412625	0.247779	0.137066	0.55038	0.634837	0.302712	0.0916421	0.515915	0.388404	0.0969053	0.331891	0.668064	0.618042	1.06992	0.9029
20	0.572319	0.28052	0.58003	0.404209	0.348092	0.53057	0.462898	0.89592	0.995025	0.280471	0.50573	0.726027	0.876545	0.328572	0.302999	0.535954	0.340092	0.528211	0.331837	0.171021	0.278371	0.516766	0.415976	0.506048	0.193168	0.219513	0.436714	0.900765	0.310893	0.15967	0.460335	0.39239	0.289636	0.247996	0.809159	0.734837	0.872593	0.731641
21	0.642134	0.236849	0.455357	0.482856	0.222081	0.679136	0.396519	0.414276	1.14815	0.245588	0.532856	0.651675	0.754924	0.516468	0.184819	0.677763	0.215401	0.635349	0.324786	0.216387	0.37264	0.532109	0.393221	0.434896	0.516997	0.261346	0.485599	1.16404	0.275375	0.174823	0.468778	0.495986	0.506877	0.297372	1.18765	0.627539	1.12723	0.806837
22	0.675845	0.445336	0.301447	0.337044	0.184457	0.640115	0.608009	0.782907	1.00863	0.258215	0.438875	0.605847	0.847185	0.387463	0.288685	0.748926	0.299481	0.465798	0.441966	0.0947649	0.363041	0.999212	0.306552	0.433374	0.385989	0.38573	0.437098	1.20873	0.187717	0.212852	0.335583	0.525326	0.763841	0.258293	1.05857	0.688384	1.00571	0.726099
23	0.650899	0.376756	0.615013	0.300948	0.251329	0.618569	0.519289	0.778687	1.13342	0.584585	0.47139	0.667025	0.757727	0.300088	0.324441	0.936786	0.47541	0.373944	0.295635	0.120129	0.343548	0.621795	0.354537	0.42756	0.587106	0.258096	0.571609	1.00151	0.370357	0.565569	0.433543	0.54714	0.453297	0.13122	1.02962	0.513989	1.18829	0.943968
24	0.559452	0.550753	0.394925	0.2568	0.408119	0.586492	0.576184	0.85459	0.906196	0.458776	0.563251	0.6928	0.851795	0.319229	0.294706	1.14971	0.407095	0.584343	0.369298	0.143184	0.39286	0.822906	0.371968	0.322147	0.515098	0.217486	0.63738	1.05445	0.25529	0.435508	0.749016	0.473453	0.393588	0.319626	1.34328	0.57434	0.960637	1.04533
25	0.633217	0.623061	0.438319	0.307857	0.413511	0.640296	0.648483	0.708024	0.966063	0.354138	0.65199	0.645554	0.70616	0.342	0.27896	1.04411	0.498587	0.591149	0.515941	0.084061	0.561881	0.767318	0.205	0.374795	0.55386	0.116949	0.504746	1.23647	0.259502	0.409435	0.494001	0.499841	0.43995	0.129924	1.03553	0.570128	0.984494	0.850969
26	0.670094	0.474775	0.680302	0.363277	0.489553	0.649353	0.599882	0.701734	0.935344	0.713004	0.52105	0.874396	0.58524	0.381742	0.376167	0.814971	0.664322	0.429052	0.513978	0.111929	0.361225	0.785501	0.426312	0.456268	0.779901	0.210804	0.576105	0.911995	0.333126	0.580671	0.670691	0.455714	0.291951	0.361858	1.12087	0.545237	0.995205	0.954249
27	0.615051	0.525196	0.635585	0.274767	0.424515	0.989016	0.629124	0.722913	1.40573	0.37969	0.743859	0.819506	0.914494	0.364588		0.912512	0.543952	0.580803	0.434466	0.307358	0.484742	0.824076	0.167056	0.217994	0.577254	0.274889	0.621869	0.768545	0.16948	0.442388	0.292944	0.44242	0.57364	0.495572	1.04613	0.619941	1.19505	1.04413
28	0.676009	0.744773	0.979759	0.289303	0.445901	0.67051	0.428765	0.674529	1.1283	0.70217	0.84366	0.708801	0.725861	0.408545		0.873692	0.523967	0.627845	0.469647	0.182961	0.550596		0.512281	0.298249	0.590471	0.300801	0.63676	0.965221	0.190044	0.490424	0.420819	0.653681	1.01588	0.378966	1.00918	0.583025	1.42659	1.0562
29	0.584079	0.578339	0.674499		0.403944	0.833069	0.529489	0.564241	1.09756	0.623064	0.520157	0.792365	0.715453			0.915668	0.568626	0.4798	0.38985	0.142582	0.293823		0.453245	0.259304	0.780356	0.270095	0.512679	1.05192	0.201588	1.03629	0.448645	0.56089	0.833493	0.332077	0.986282	0.574037	1.38425	0.868171
30	0.738964	0.706684	0.640404		0.432695	0.723672	0.348586	0.709048	0.848261	0.551528	0.611777	0.741649	0.496087			0.874234	0.603273	0.49895	0.475776	0.107803	0.283235		0.577119	0.215652	0.561737	0.224086	0.437113	1.11122	0.250208	0.830863	0.450692	0.54041	0.737318	0.343289	0.86499	0.531808	1.37863	0.730919
31		0.725422	0.570553		0.342705	0.682198	0.414646	0.591398	0.753886	0.565048	0.539199	0.656881	0.658954			0.961509	0.399676	0.501495	0.497545	0.0417011	0.235623		0.691531	0.243453	0.555002	0.06809	0.514631	0.893711	0.218564	0.64037	0.274992	0.477582	0.497749	0.39591	0.917648	0.62587	1.1909	0.859276
32		0.660192	0.399566		0.473474	0.785119	0.562236	0.662323	0.812544	0.475668	0.639026	0.683565	0.839276			0.828611	0.494114	0.541084	0.275927	0.148791	0.278533		0.550736	0.246122	0.595199	0.118806	0.523291	0.973212	0.25617	0.53667	0.431473	0.507819	0.372452	0.336636	0.75135	0.619977	1.26269	0.877663
33		0.620337	0.634099		0.538574	0.630431	0.496751	0.608929	0.66233	0.260869	0.774657	0.702166	0.736158			0.866135	0.565685	0.569644	0.344098	0.164157	0.375453		0.435412	0.198177	0.60986	0.193395	0.544818	0.907429	0.265944	0.484624	0.350426	0.520221	0.499223		0.728926	0.474211	1.20539	0.9024
34		0.651034	0.73641		0.365941	0.736868	0.561825		0.95974	0.656126	0.792973	0.788631	0.653342			0.985199	0.584411	0.597775	0.444407	0.117783	0.374567			0.187265	0.753464	0.236024	0.639321	0.778004	0.196506	0.460966	0.316792	0.49633	0.681236		0.673698	0.421493	1.24754	1.05869
35		0.546206	1.05966		0.347942	0.66223	0.6345		0.776112	0.524681	0.7652	0.759994	0.823663			0.773822	0.603117	0.649608	0.65495	0.107412	0.210513			0.269872	0.437623	0.156948	0.53147	0.852938	0.306498	0.643225	0.369148	0.529863	0.685513		0.558929	0.394126	0.984239	0.886958
36		0.458665	0.943478		0.296257	0.741178	0.572142		0.502759	0.615836	0.508856	0.777509	0.763981				0.477351	0.623123	0.532531	0.121647	0.277552			0.194903	0.465556	0.18936	0.497923	0.781275	0.179699	0.74135	0.388121	0.512079	0.599192		0.956898	0.512533	0.896157	0.809465
37		0.597216	1.07937		0.264376	0.69528	0.583737		0.877538		0.691916	0.681774	0.761124				0.520583	0.432663	0.497041	0.161213	0.190417			0.234176	0.391529	0.194706	0.567638		0.332058	0.823576	0.426186	0.58459			0.776027	0.509946	0.853969	0.960555
38		0.675067	0.620496		0.305435	0.792302	0.508965		0.715487		0.54468	0.673504	0.678212				0.467614	0.824499	0.527121	0.203861	0.261249			0.231505	0.521201	0.348596	0.581024		0.344236	0.841369		0.629705			0.769077	0.527741	1.06075	0.968758
39		0.5734			0.304048	0.758382	0.539952		0.703579		0.486314	0.666904	0.765605				0.416872	0.529282	0.380451	0.150858	0.3377			0.257448	0.739949	0.279199	0.468934		0.401018			0.60683			0.913337	0.456513	1.08873	0.793015
40		0.609861			0.463246				0.788613		0.704864	0.693948					0.607542	0.584404		0.144846	0.361876			0.209129		0.119143	0.496027		0.244568							0.501617	1.08366	0.8281
