# Supplementary material for: Different Ras isoforms regulate synaptic plasticity in opposite directions
Source: EMBO J. 2025 Feb 21;44(7):2106–33. doi: 10.1038/s44318-025-00390-8 (PMC11961722; doi:10.1038/s44318-025-00390-8)
Supplement: Supplementary file 5 — Source data Fig. 4 [file 44318_2025_390_MOESM5_ESM.zip › Fig 4/4E/4E.xlsx]

## Sheet: Hoja1
		WT	C181,184S
		1.29433	0.615362
		0.870298	0.666204
		0.928016	0.425946
		1.44473	0.515492
		0.517458	0.434789
		1.15017	0.959425
		1.20086	0.661602
		1.28351	0.525827
		1.38259	0.441178
		1.55701	0.619215
		1.30643	0.272316
		0.773913	0.193495
		0.694792	0.107494
		0.501166	0.459468
		2.09397	0.390417
		1.20171	0.454686
		0.841609	1.4554
		1.80968	0.505202
		1.1956	0.467351
		0.858377	0.496303
		1.00975	0.233528
		1.05234	0.182794
		0.919571	0.446385
		0.643766	0.579378
		1.37352	0.392667
			0.259774
			0.234702
			0.21144
			0.138275
			0.210557
			0.334151
			0.154155
