# Supplementary material for: Different Ras isoforms regulate synaptic plasticity in opposite directions
Source: EMBO J. 2025 Feb 21;44(7):2106–33. doi: 10.1038/s44318-025-00390-8 (PMC11961722; doi:10.1038/s44318-025-00390-8)
Supplement: Supplementary file 6 — Source data Fig. 5 [file 44318_2025_390_MOESM6_ESM.zip]

Archive with 12 entries (10 files):
- Fig 5/
- Fig 5/5A/
- Fig 5/5A/5A.xlsx
- Fig 5/5A/WB actin.tif
- Fig 5/5A/WB K-Ras.tif
- Fig 5/5A/WB panRas.tif
- Fig 5/5A/WB PSD95.tif
- Fig 5/5A/WB Rab5.tif
- Fig 5/5A/WB synaptophysin.tif
- Fig 5/5B.xlsx
- Fig 5/5C.xlsx
- Fig 5/5D.xlsx
