# Supplementary material for: Different Ras isoforms regulate synaptic plasticity in opposite directions
Source: EMBO J. 2025 Feb 21;44(7):2106–33. doi: 10.1038/s44318-025-00390-8 (PMC11961722; doi:10.1038/s44318-025-00390-8)
Supplement: Supplementary file 6 — Source data Fig. 5 [file 44318_2025_390_MOESM6_ESM.zip › Fig 5/5A/5A.xlsx]

## Sheet: Hoja1
			K-Ras			H-Ras (WT-KO)
			microsomes	PSD	non PSD	microsomes	PSD	non PSD
			0.359538	0.142093	0.498369	0	0.0407702	0.95923
			0.26775	0.259831	0.472419	0.0661564	0.102319	0.831524
			0.23251	0.261308	0.506182	0.084444	0	0.915556
			0.232825	0.407788	0.359386	0.0306486	0	0.969351
			0.21512	0.434444	0.350436	0.038695	0	0.961305
			0.238199	0.391997	0.369803	0.0451101	0	0.95489
			0.257136	0.134474	0.60839	0.184987	0	0.815013
			0.419882	0.112238	0.467881
