# Supplementary material for: Different Ras isoforms regulate synaptic plasticity in opposite directions
Source: EMBO J. 2025 Feb 21;44(7):2106–33. doi: 10.1038/s44318-025-00390-8 (PMC11961722; doi:10.1038/s44318-025-00390-8)
Supplement: Supplementary file 6 — Source data Fig. 5 [file 44318_2025_390_MOESM6_ESM.zip › Fig 5/5B.xlsx]

## Sheet: 50-60
	WT	H-Ras KO
	2.24904	1.75557
	2.36374	1.98887
	1.6368	2.0389
	1.25944	1.17369
	1.14809	2.31668
	1.31912	1.08045
	2.26785	1.76584
	1.37174	1.56723
	1.00711	1.75613
	2.06796	1.67028
	2.76661	1.89433

## Sheet: Timecourse
time (min)	WT											H-Ras KO
-20	0.925498	0.964856	0.843079	1.24063	1.027	0.888228	1.08879					0.973226	0.971324	0.972484	1.06423	1.10046	0.889586	0.954746	0.867587	0.968194	0.79579	0.814433	0.988541
-19	0.905213	0.9796	0.903523	1.02243	1.29634	0.982856	0.739103					0.83067	0.683039	1.01431	0.932281	0.998602	0.918039	0.843503	0.810453	0.94632	0.933273	0.991723	0.953532
-18	0.890639	0.926976	1.02668	1.02468	0.931933	1.43357	1.06098					1.07149	0.78984	1.1957	0.941576	0.857698	0.978037	1.00483	0.799168	0.88407	1.01566	1.11177	1.01417
-17	0.924741	0.945987	1.05175	1.00217	1.25495	1.13792	1.03379					0.927722	1.09896	0.872475	0.960269	0.890806	1.00335	1.03001	1.00842	0.94018	0.884023	1.01811	0.995225
-16	0.94043	0.969959	0.935046	0.909107	0.958702	1.04631	1.0305					1.00559	0.74872	1.11664	0.975641	1.01436	1.01477	0.997636	0.935184	1.04385	0.910142	1.10387	1.05853
-15	0.95356	0.965721	1.09412	1.04184	0.737102	0.932202	0.738192					0.904104	1.35352	1.02342	1.02428	1.08604	1.08844	1.0281	1.17289	1.15964	0.725879	0.807768	1.12844
-14	0.992175	0.994953	1.10653	0.975651	0.910822	0.928306	0.958893					0.975564	0.936594	1.04084	1.0594	0.932625	1.13859	1.1228	1.2339	1.11308	1.12286	0.983546	0.952839
-13	0.945825	0.895361	0.998824	0.972978	0.898404	0.896021	1.09271					0.907651	1.05218	0.926933	0.915921	1.36357	1.17962	1.01343	1.31161	1.07247	1.21305	0.757604	1.08225
-12	0.996554	0.903641	0.984775	0.994151	1.04549	0.713207	1.19606					0.931511	1.06735	0.88954	1.00731	0.929616	1.1684	0.988105	1.10394	1.00062	0.888831	1.08676	0.868173
-11	0.960876	0.956265	1.10875	0.922191	0.796848	1.01355	1.1831	0.989735	0.973588	0.999141	0.930508	0.974798	1.13308	1.06522	0.914954	1.15978	1.00649	1.07309	0.837374	0.975339	0.807355	1.07377	1.12328
-10	0.970041	1.07706	0.93967	0.998442	1.05225	1.1776	1.09103	0.83312	0.969021	0.906564	1.05667	1.05887	0.643752	0.955125	0.888858	1.33807	0.937584	0.958297	0.693482	1.0239	1.27984	0.970146	0.967141
-9	1.02277	0.989694	1.08052	1.12365	1.09641	1.16837	0.952867	0.911601	0.940162	1.04196	0.996467	0.913334	1.18754	0.925171	0.946265	1.14648	0.930982	0.867611	0.877697	0.952863	1.13651	1.09638	1.10209
-8	1.00776	1.04011	1.02828	0.884487	0.990714	1.0487	0.572841	1.01404	1.00581	0.98072	0.964257	0.894713	1.01389	1.00658	1.13596	0.744754	1.00832	1.06076	0.922605	0.970241	0.796699	0.965542	1.03484
-7	1.13324	1.04559	1.01314	1.05099	0.795055	1.08321	1.12193	0.987958	1.03651	1.09724	0.879047	0.896446	0.95232	1.05641	0.986912	0.675134	1.01288	1.21181	1.13533	0.862557	1.2211	0.883906	0.894386
-6	1.00939	1.03072	1.12516	1.02763	0.86239	1.07009	1.18835	1.14712	0.942594	0.955879	1.00309	1.18039	0.866912	1.08574	1.06669	1.17182	0.993914	0.952737	1.08972	0.954388	1.07374	0.994884	0.940477
-5	1.05407	1.06228	0.797774	0.948499	1.34602	1.02405	0.949854	1.02517	0.987584	1.00525	0.89919	0.87835	1.08051	1.13667	0.921136	1.13341	1.04914	1.10851	1.13321	1.04469	1.36028	0.964442	0.965825
-4	1.04155	1.03353	1.09035	1.09052	0.789535	1.07486	1.0635	1.12019	1.01177	1.05922	1.10684	1.23065	0.937706	1.06218	1.12244	0.996622	0.926056	0.82346	0.948527	1.09843	0.895718	1.1273	0.962466
-3	1.1001	0.93266	1.02632	0.821319	0.936625	0.809584	1.17805	1.0584	0.983292	0.95751	1.0401	1.24496	1.28945	0.854202	1.12298	0.874569	0.926633	0.842615	0.886514	1.03643	0.977324	1.08312	0.909381
-2	1.10378	1.18278	0.800131	0.863595	0.862666	0.57548	1.16992	0.991899	1.00928	0.954747	1.00508	1.08971	1.23733	0.95842	0.944414	0.912507	0.98684	0.957222	1.08948	0.88114	0.872068	0.991792	0.902524
-1	1.12179	1.10226	1.04557	1.08503	1.41073	0.995897	0.543415	0.920759	1.1404	1.04177	1.11875	1.11026	0.955988	0.841934	1.06848	0.673074	0.842322	1.16074	1.14291	1.07158	1.08986	1.17314	1.1559
1.78	2.01982	1.62154	1.48871	2.06195	1.23701	1.56327	1.4761	1.42527	0.999846	1.97865	1.64986	1.32746	3.12357	1.49116	1.88647	5.2905	1.46242	1.88342	3.52055	1.373	1.42187	2.23715	1.63142
2.78	1.84063	2.79624	1.65186	1.72712	1.64365	1.49377	1.36092	2.03975	1.72912	1.48003	1.66115	2.08586	2.17059	1.73275	2.28843	4.62875	1.36495	1.48227	3.21207	1.22418	1.36209	1.64543	1.39886
3.78	1.97991	2.31383	1.62827	1.62555	1.23563	1.44836	1.53622	1.69789	1.5737	1.73342	2.07772	1.96612	1.541	1.47993	1.96503	3.64314	1.33608	1.70915	3.11514	1.3962	1.97102	1.43495	1.27253
4.78	2.00041	2.29326	1.45941	1.38054	1.07612	1.24097	1.49845	1.6737	1.4356	1.58687	2.01355	1.82078	1.74322	1.30286	1.86704	3.00341	1.37067	1.14607	3.16123	1.56734	1.34013	1.44113	1.59284
5.78	2.04255	2.18618	1.51003	1.5092	1.55534	1.46228	1.74052	1.63274	1.48446	1.71918	2.06695	1.62297	1.68509	1.24024	1.76663	2.47924	1.1006	1.4142	3.0787	1.47101	1.64681	1.57492	1.4152
6.78	2.05641	2.18357	1.7027	1.5182	1.07392	1.37369	1.31944	1.67745	1.56759	1.82939	2.12767	1.88672	1.51867	1.23189	1.89192	2.36035	1.30621	1.49816	2.96814	1.55217	1.97947	1.36733	1.63208
7.78	2.13334	2.13011	1.54364	1.52819	1.22929	1.35222	1.75608	1.68374	1.46368	1.84755	2.18002	1.58339	1.37102	1.25688	1.82335	2.59551	1.42432	1.4776	2.98506	1.61422	2.13021	1.47006	1.73711
8.78	2.07557	2.19876	1.58286	1.53797	1.12111	1.30682	1.68216	1.69936	1.47484	1.88855	2.30067	1.71531	1.45849	1.45902	1.86296	2.34863	1.40677	1.39327	3.10321	1.58982	1.95101	1.48724	1.7752
9.78	2.17353	2.16883	1.65646	1.51764	1.36823	1.58513	1.02097	1.41692	1.56859	1.82376	2.39822	1.80224	1.67709	1.41308	1.75732	2.84983	1.26587	1.55095	3.067	1.78937	1.97622	1.65498	1.70376
10.78	2.09703	2.18122	1.77183	1.69814	1.54885	1.50911	1.79896	1.78363	1.54095	1.84273	2.40112	1.57948	1.61919	1.52979	1.71873	2.54569	1.24936	1.70836	3.06718	1.69437	2.39919	1.38073	1.86641
11.78	2.15572	2.15592	1.85915	1.43717	0.965739	1.30364	1.39154	1.53385	1.45742	2.03515	2.4447	2.03069	1.67854	1.50826	1.63624	2.44027	1.23003	1.66636	2.92799	1.62229	1.63485	1.49666	1.95502
12.78	2.1659	2.15094	1.35133	1.30732	1.27206	1.39946	1.35216	1.79836	1.53307	1.90557	2.57205	1.90925	1.66275	1.48731	1.70845	2.89363	1.27923	1.3879	2.72596	1.53323	2.23572	1.42986	1.66809
13.78	2.17763	2.15997	1.80794	1.50224	1.48648	1.24002	1.70108	1.65882	1.41998	2.11254	2.81309	1.71563	1.49133	1.55214	1.58472	2.99692	1.4216	1.47485	2.986	1.72556	1.6993	1.9249	1.65324
14.78	2.21344	2.23498	1.53217	1.64995	1.23149	1.28352	1.62415	1.66438	1.52235	2.07312	2.70511	1.64941	1.61902	1.66481	1.78295	2.94591	1.26555	1.55992	2.81272	1.66335	2.25638	1.5016	1.62044
15.78	2.20003	2.07352	1.98309	1.60817	1.306	1.61949	1.67957	1.63374	1.53715	2.05336	2.8878	1.70467	1.65481	1.72619	1.50954	2.324	1.35945	1.50045	2.91006	1.60186	2.00611	1.45398	1.74729
16.78	2.16932	2.09045	1.78695	1.41044	1.09889	1.32996	1.94154	1.50935	1.48994	2.02297	2.89099	1.74989	1.34196	1.83295	1.47918	2.68992	1.25827	1.48419	2.92517	1.61049	1.77506	1.64797	1.69399
17.78	2.1788	2.24988	1.66146	1.46516	1.45047	1.67078	1.68636	1.78359	1.36163	2.03204	2.9271	1.80232	1.70637	1.7254	1.58825	2.72041	1.27153	1.64893	2.89766	1.62742	1.62472	2.04653	1.5782
18.78	2.19656	2.0927	1.75069	1.26546	1.16085	1.39087	1.63438	1.76953	1.41296	1.85068	2.76248	1.84763	1.76872	1.79722	1.62005	2.96009	1.14488	1.73008	2.81296	1.72636	1.56247	1.40416	1.82686
19.78	2.14043	2.29665	1.71784	1.28628	0.865288	1.70751	1.80863	1.64217	1.41719	1.92923	3.0582	1.85827	1.82334	1.82505	1.5238	2.72968	1.31643	1.11545	2.65323	1.49779	1.74738	1.85227	1.61889
20.78	2.18791	2.15525	1.5857	1.21819	1.38631	1.21155	1.70255	1.73174	1.3348	1.99118	2.83411	1.60439	1.55245	1.62024	1.4363	2.77958	1.07608	1.21923	2.61405	1.56413	1.65408	1.79365	1.76512
21.78	2.17552	2.16826	1.36175	1.25554	1.09558	1.14444	1.74312	1.74159	1.31607	1.9976	2.89527	1.6484	1.48622	1.70217	1.42226	2.80152	1.19895	1.56128	2.5481	1.58018	1.80625	1.70906	1.62082
22.78	2.18252	2.1741	1.5566	1.3109	1.14332	1.17585	2.15362	1.88317	1.29275	1.97841	3.10093	1.70318	1.68765	1.82313	1.47287	2.79883	1.13854	1.65991	2.63215	1.72206	1.75999	1.81468	1.6557
23.78	2.2036	2.10889	1.66588	1.47093	1.3801	1.04377	1.74487	1.5689	1.34146	2.00273	3.11983	1.72002	1.86269	1.81514	1.50332	2.52264	1.15693	1.53656	2.69869	1.57292	1.58105	1.64117	1.65486
24.78	2.20447	2.25946	1.58454	1.45004	1.25081	1.31723	1.81535	1.55491	1.25287	1.93013	3.23957	1.65215	1.64897	1.75281	1.36893	3.1322	1.12559	1.54876	2.90412	1.67783	1.57871	1.68666	1.59066
25.78	2.20705	2.26399	1.76052	1.35634	1.21218	1.55993	1.6816	1.54985	1.31349	1.82465	3.02857	1.86697	1.47532	1.9358	1.55347	3.22217	1.24941	1.72359	2.69875	1.5852	1.97544	1.91281	1.79282
26.78	2.20922	2.17565	1.47526	1.42922	0.992646	1.18468	2.05224	1.52867	1.3082	2.05752	3.31679	1.58637	1.37325	1.99097	1.31182	2.60929	1.38717	1.64127	2.61657	1.70139	1.86875	1.93376	1.76065
27.78	2.23457	2.19779	1.48793	1.29093	1.40066	1.4459	2.30075	1.68003	1.37277	1.97565	3.15132	1.57747	1.6313	1.84708	1.3635	2.85878	1.11071	1.78386	2.57243	1.5089	1.30362	1.58606	1.75612
28.78	2.14011	2.26865	1.71528	1.32891	1.29041	1.53138	2.11985	1.68058	1.2818	2.01249	3.44659	1.60588	1.52028	1.80629	1.33369	2.46712	1.30836	1.6472	2.32115	1.55261	1.30752	1.79028	1.65684
29.78	2.15806	2.33702	1.77079	1.2962	1.24198	1.10118	1.96417	1.49015	1.32156	1.91731	3.17408	1.68371	1.45593	1.81367	1.30069	2.89435	1.21184	1.61333	2.5327	1.66254	1.6559	1.82883	1.7244
30.78	2.21667	2.30578	1.92516	1.16923	1.33815	1.23445	2.138	1.66133	1.24903	2.00373	3.2047	1.78177	1.56451	1.89224	1.34553	3.32387	1.21813	1.77937	2.53111	1.56915	2.18205	1.60372	1.75826
31.78	2.22827	2.27204	1.85284	1.4817	1.08026	1.0844	2.13758	1.55391	1.25545	1.90857	3.18452	1.75271	1.63725	1.92203	1.49207	2.88373	1.16002	1.51073	2.51377	1.50453	1.73387	1.65505	1.65701
32.78	2.22401	2.20854	1.68571	1.29543	1.18872	0.936098	2.37523	1.49281	1.26966	1.86968	3.36281	1.54309	1.91548	1.75004	1.40823	2.83209	1.20304	1.64374	2.68782	1.55638	1.89448	1.73895	1.65947
33.78	2.28446	2.27429	1.61247	1.15305	1.52084	1.48653	2.05301	1.64251	1.22822	1.93841	3.1536	1.79168	1.54673	1.9387	1.3078	3.12174	1.1355	1.81385	2.76476	1.63573	1.83978	1.59011	1.75293
34.78	2.21947	2.21464	1.61898	1.49365	1.13394	1.00258	1.95422	1.41843	1.2478	2.03526	3.23702	1.82163	1.80717	1.95224	1.37301	2.57317	1.0002	1.57562	2.24509	1.78042	1.7457	1.62591	1.54648
35.78	2.29044	2.22802	1.81585	1.75751	1.15064	1.15756	2.13786	1.37063	1.07847	2.03094	3.42014	1.65985	2.09107	1.78606	1.42657	2.71281	1.06822	1.60679	2.48744	1.51737	1.65902	1.40066	1.63817
36.78	2.14309	2.22491	1.84057	1.44673	1.3503	1.30212	2.38154	1.62682	1.19008	2.05536	3.23406	1.60092	1.64175	1.93782	1.35066	2.5472	1.05889	1.55609	2.3767	1.62939	1.37379	1.69566	1.73451
37.78	2.19954	2.14964	1.89037	1.46066	1.32022	1.27453	2.29627	1.50588	1.24569	1.88555	3.37655	1.62632	1.78961	1.87778	1.35827	2.55116	1.05119	1.8353	2.05341	1.80201	1.71087	1.37028	1.90571
38.78	2.31812	2.2507	1.43731	1.5801	1.15891	1.45353	2.13134	1.27252	1.25393	1.92857	3.15561	1.78777	1.50755	1.92562	1.32155	2.66568	1.17543	1.63178	2.07463	1.52696	1.53804	1.58798	1.59821
39.78	2.34939	2.25211	1.77624	1.41522	2.47665	1.17895	2.1553	1.47562	1.23215	1.93889	3.28625	1.4834	1.89192	1.74952	1.38199	2.56613	1.04642	1.98775	2.06869	1.58026	1.91164	1.65835	1.81942
40.78	2.30286	2.39287	1.58692	1.52756	1.34602	1.16702	2.40417	1.73409	1.16285	2.04876	3.02906	1.70995	1.58068	1.80551	1.41879	2.78085	1.07194	1.53142	1.97417	1.56032	1.7787	1.33778	1.56015
41.78	2.17129	2.25304	1.48838	1.25681	1.1091	1.00878	2.46344	1.43238	1.1849	2.07741	3.26386	1.47582	1.79434	1.92885	1.20157	2.85189	1.01246	1.69794	2.04242	1.58372	1.69073	1.95486	1.80771
42.78	2.26892	2.30367	1.35331	1.3453	1.28379	1.13108	2.16231	1.44695	1.25484	2.1086	3.21356	1.75219	1.60874	1.88754	1.18498	2.68042	1.0383	1.83095	2.14199	1.52676	1.43681	1.53885	1.85578
43.78	2.24035	2.34808	1.70794	1.3503	1.0873	1.1935	2.30552	1.51271	1.18983	2.21307	2.99304	1.52632	1.80723	2.01189	1.1633	2.45168	0.889586	1.78031	1.75839	1.63316	1.8273	2.08068	1.97154
44.78	2.28064	2.29037	1.44458	1.43281	1.26502	1.17585	2.24274	1.64085	1.13896	2.00778	3.04155	1.67629	1.96721	1.98252	1.25191	2.57793	1.05024	1.65112	1.84051	1.5848	1.79235	1.94565	1.88604
45.78	2.22062	2.28872	1.73449	1.2879	1.08827	1.22467	2.37061	1.32692	1.15871	1.83968	3.10435	1.55018	1.97971	2.10087	1.27079	2.74988	1.1433	1.62048	1.88212	1.77131	1.86616	1.70501	1.9249
46.78	2.29046	2.24495	1.7484	1.21278	1.02962	1.30849	1.96277	1.33562	1.20509	2.11065	3.03919	1.75952	2.00394	2.06149	1.37	2.56319	1.11056	1.96906	1.82846	1.58693	1.54285	2.0633	1.93252
47.78	2.31581	2.37473	1.86916	1.59917	0.937729	1.44208	2.134	1.45827	1.06158	2.03644	2.9298	1.73441	1.57701	2.00873	1.3597	2.06912	1.04154	1.5018	1.78473	1.50031	2.68599	1.687	1.9053
48.78	2.26974	2.39974	1.50709	1.15003	1.17492	0.98373	2.29599	1.42786	1.08611	2.01376	2.91033	1.74022	1.77011	2.0514	1.18159	2.37548	1.02064	1.71284	1.65829	1.54326	1.81288	1.67175	1.7681
49.78	2.16352	2.33244	1.64345	1.55851	1.28738	1.07701	2.41755	1.45552	1.09338	2.07789	2.86779	1.77157	2.26889	1.97048	1.30132	2.19347	1.12795	1.59034		1.67338	1.93204	1.58262	1.90301
50.78	2.13639	2.43018	1.66388	1.38969	1.24488	0.919399	2.12622	1.43659	1.05221	2.13283	2.9267	1.97922	1.82129	2.04899	1.21974	2.58205	1.25544	1.87034		1.59905	2.14957	1.97815	1.9115
51.78	2.26199	2.3549	1.52332	1.23831	1.19686	1.03621	2.33284	1.39795	1.0415	2.05241	2.97207	1.73598	1.92937	2.13565	1.26042	2.32748	0.975469	1.7826		1.73089	1.91112	1.28865	1.97043
52.78	2.25024	2.30401	1.83637	1.24802	1.19189	1.4789	2.20932	1.30753	1.03207	2.01594	2.9037	1.80124	1.85885	1.85292	1.27281	2.10175	1.06942	1.89748		1.60908	1.72062	1.68886	1.93089
53.78	2.24342	2.28722	1.74605	0.999919	1.05764	1.53814	2.16539	1.36626	1.02714	2.16152	2.752	1.75767	2.14886	2.02008	1.22482	2.41849	1.08687	1.81068		1.61081	1.95036	1.5427	1.93404
54.78	2.27569	2.32551	1.56211	1.38701	1.18872	1.56144	2.49539	1.29304	0.969254	2.08665	2.80781	1.75146	2.20893	1.94307	1.2207	2.33944	1.20005	1.69925		1.41563	1.56325	1.65615	1.87524
55.78	2.23862	2.27995	1.68663	1.41487	0.99237	1.739	2.25514	1.44424	0.983546	1.96691	2.6654	1.86588	1.98827	2.10345	1.04918	2.18262	1.11139	1.67818		1.55967	1.85056	1.93809	1.89532
56.78	2.30585	2.47424	1.69221	1.20124	0.643136	1.30809	1.7497	1.27356	0.963947	2.05757	2.67317	1.73731	2.19143	1.99792	1.17854	2.46665	1.14289	1.70158		1.67165	1.51335	1.78183	1.92829
57.78	2.33053	2.3792	1.79022	1.00569	1.21011	1.32503	2.25535	1.41634	1.03551	1.93744	2.53435	1.79056	1.93242	2.07816	1.12603	2.32036	0.9958	1.85324		1.41872	1.82574	1.88422	1.79767
58.78	2.28184	2.38722	1.26643	1.27018	1.22735	1.47937	2.4118	1.32712	0.967795	2.13002	2.66181	1.53926	1.71126	2.06997	1.06953	2.23426	0.859404	1.86726		1.50702	1.30934	1.55355	1.83815
59.78	2.2514	2.44621	1.59417	1.14039	1.38866	1.04774	2.52762	1.37094	0.911811	2.12839	2.66792	1.58109	1.81795	2.20724	0.987522	2.31695	1.06025	1.6733		1.44364	1.59145	1.47831	1.85304
