# Supplementary material for: Different Ras isoforms regulate synaptic plasticity in opposite directions
Source: EMBO J. 2025 Feb 21;44(7):2106–33. doi: 10.1038/s44318-025-00390-8 (PMC11961722; doi:10.1038/s44318-025-00390-8)
Supplement: Supplementary file 6 — Source data Fig. 5 [file 44318_2025_390_MOESM6_ESM.zip › Fig 5/5C.xlsx]

## Sheet: 50-60min
		Saline	K-RasnKO
		1.39616	0.706729
		2.07475	1.36777
		2.07224	1.39202
		1.72089	1.65449
		1.29835	0.905976
		1.34674	0.898841
		1.41114	0.948505
		1.62262	1.00985
		1.55245	1.24997
		1.28607	1.21177
		1.28408	0.959183
		1.2012	1.13794
		1.48162	0.981988
		1.01541	1.08922
		1.48688	1.35158
		1.66704	1.57217
		1.85848	0.928576
		1.1081
		1.44377
		2.61758

## Sheet: Timecourse
time (min)	Saline																					K-RasnKO
-20	1.20412	0.928374	1.03464	1.01309	1.12443	0.979866	0.938752			0.921879	0.91928	1.08565	0.972238	1.28369	0.882764	0.909454	0.754299	1.00443	1.03837	1.02652	1.06072	1.03519	0.879817	1.18931	1.26972		0.988414	1.10933	0.815074	1.17464	0.923439	1.14434	1.03109	0.827539			0.934456		0.990587	0.984625
-19	1.04816	0.863873	1.02318	1.02231	1.03377	1.0925	1.00467			1.06014	1.0409	1.03075	0.98741	1.00752	0.802449	0.98136	0.920461	0.930786	0.997764	1.03091	0.768212	0.9473	1.07418	0.940827	1.03346		1.29647	1.11443	1.02449	1.147	1.03917	1.15348	1.13223	0.970743			1.04692		1.01781	1.03007
-18	0.940651	0.935628	1.02607	1.07384	1.00417	0.948691	0.957647			0.941938	0.937959	0.994134	1.23814	1.16391	0.625544	1.05784	0.76743	0.952116	1.11878	1.13052	0.973049	1.03588	0.665228	1.06395	0.8312		0.927466	1.03538	0.785801	0.933925	0.941402	0.685613	0.814863	0.938974			1.12868		1.05296	1.05579
-17	1.04789	0.90196	0.941968	1.02514	0.936532	0.873549	1.05051			0.884913	0.984891	1.00427	0.987701	1.06237	0.880856	1.09893	1.06128	1.00858	1.10898	0.97691	1.02541	1.05145	1.34279	0.83378	0.90062		1.08285	1.06977	0.9806	0.899234	0.780353	0.950906	0.987427	0.901289			1.1272		0.950434	0.86946
-16	0.864169	0.990925	1.11304	1.03801	0.921619	0.968565	1.06404			0.907716	1.0579	1.08895	0.989467	1.19904	1.07149	1.09731	1.0822	1.03661	1.07575	1.00304	0.981555	1.26968	1.50928	0.868845	0.898729	0.99378	0.79116	0.958165	0.958562	1.13502	1.12898	1.1016	0.925808	1.1851			0.86366		0.975418	0.774339
-15	1.10777	0.986661	1.03745	1.13483	0.984902	1.04776	1.02779	0.824863	0.886883	0.929776	1.00033	0.98916	0.985218	1.10317	1.16028	0.987273	1.12334	1.00947	0.986734	1.07648	1.0886	1.30405	1.19899	0.779623	1.30604	0.967981	1.02249	0.963807	1.006	1.08287	1.06927	1.1273	1.11662	0.849177	0.915043		0.967088		1.01322	0.940369
-14	0.844028	1.12755	1.10011	1.17922	1.03863	1.03229	1.10085	1.08875	0.918597	1.09507	1.09319	1.05072	0.993851	1.11086	0.969265	0.919913	1.21481	0.996533	0.986698	0.928764	0.91149	1.0781	0.501449	0.895437	1.14513	0.826443	0.937007	0.944088	1.09592	0.924649	0.915349	1.06915	1.11745	0.890753	0.788811	1.09389	0.952421		1.04861	1.00344
-13	1.16084	1.22691	1.08916	1.06741	0.908091	0.709497	1.0717	1.01913	1.06321	1.00011	1.14484	1.00266	1.00732	0.978851	0.932664	1.22779	1.15339	1.02762	0.93938	0.915443	1.01302	0.996205	0.867731	1.35246	1.00477	0.976909	1.3432	1.03092	1.10685	1.01372	1.08504	0.918538	1.16292	0.926088	1.06806	1.18581	0.916643		1.19167	0.81704
-12	0.974674	1.24192	0.902894	0.895447	1.06255	0.835361	0.994594	0.946674	0.982662	0.957955	0.874941	1.06905	0.992144	0.999656	1.09847	1.05695	1.00122	0.940936	0.864275	0.920028	1.22705	1.27752	1.03496	0.78313	1.25543	1.04691	1.18878	1.04583	1.0703	0.990056	0.921725	0.863869	0.968058	1.0248	0.897886	1.04591	0.932121		0.943053	1.23135
-11	0.961609	1.1278	0.9456	0.812452	1.08266	0.979936	0.819052	1.10997	0.927511	0.774128	1.02902	1.04885	0.916127	1.06566	0.946339	0.84968	0.792772	1.05409	1.04094	0.86283	0.615838	0.986747	1.5744	1.17937	1.22886	1.02133	1.01918	0.968797	1.11286	1.11477	1.04842	1.00348	1.00187	1.09036	1.01923	1.04677	0.859397		0.925991	1.07353
-10	0.812999	1.14555	0.98764	0.960125	1.06044	0.805468	0.81256	1.04308	0.798501	1.00742	0.961528	0.993526	1.08485	0.975832	1.02246	1.01154	0.822634	1.08298	0.979005	1.01122	0.801057	1.13392	0.915829	1.07378	0.974892	1.00775	0.521468	0.889385	0.99256	1.01372	0.988023	1.07736	1.16219	0.989545	0.905367	0.922453	1.00013	1.12071	1.04642	0.77773
-9	1.05034	1.08394	0.832674	0.853467	0.953147	0.904328	1.12113	1.0469	1.05593	1.02592	1.04399	1.02523	0.934113	0.966835	1.05319	1.01678	0.87839	1.01806	1.04357	0.99201	0.989324	1.14154	1.49078	1.3057	0.674544	1.02604	1.03164	0.937971	1.13749	0.905954	1.17739	0.917222	0.981085	1.15609	1.07629	0.81685	0.89614	1.1328	0.942404	0.902571
-8	1.22998	0.867481	0.931228	0.768858	1.00849	1.09667	1.01224	0.9807	1.20275	0.964443	0.843359	1.03057	0.860404	0.990778	1.22382	1.31205	0.86492	1.02148	0.964286	0.971257	1.11077	0.912352	1.02732	1.08713	1.00624	1.00999	1.01606	1.03247	1.16783	1.19087	0.977053	1.35411	1.09691	0.952751	0.938135	0.993847	0.969879	0.93777	0.952192	1.32729
-7	0.953988	1.0232	0.994289	0.978631	0.894654	1.02462	1.02316	0.876981	1.22589	0.96207	0.929179	1.03287	0.940263	0.852018	1.13553	0.860084	0.964163	1.07134	1.00925	1.03929	1.07389	0.940034	0.946414	0.866995	0.889249	0.860239	0.878785	1.0102	0.873584	1.10388	0.861392	0.946415	0.760171	1.13259	1.33139	0.927793	1.03453	1.05029	0.965116	1.25845
-6	0.848655	0.849094	1.02178	1.03685	0.812917	0.790976	1.04075	1.06126	1.04854	1.03022	0.95428	0.866802	1.09336	0.82655	1.12486	1.12037	0.973081	0.97527	1.04445	1.06707	1.12316	0.778786	0.772769	0.737934	0.760411	1.38164	1.16386	1.13059	0.999315	0.983951	1.07701	0.845594	1.13316	0.941729	0.837139	0.896365	1.11137	1.05293	0.988369	1.01173
-5	0.77435	0.908231	1.10581	1.05544	1.09942	0.915652	0.899902	1.00443	0.827913	1.16343	1.12221	0.978092	1.07905	0.994246	1.0183	0.980634	1.10938	1.04958	0.964357	1.03529	0.9227	0.920541	0.76019	1.07018	0.788179	0.799932	0.761172	1.06466	1.15096	0.752848	1.1224	0.888106	1.19302	1.24029	1.05469	1.04497	0.980638	0.972117	1.0053	1.0724
-4	1.23597	0.871765	1.08791	0.957945	0.94829	0.9263	0.997731	0.962965	0.96209	1.12513	0.883426	0.895912	0.977573	0.95712	1.03191	0.821258	1.10056	0.928663	1.03268	1.02296	0.783159	0.709351	0.763643	1.18979	1.03588	0.92931	0.924155	1.04185	0.870594	0.878315	1.13831	0.888338	0.520376	0.920901	1.12841	0.827974	1.16907	1.05618	0.941133	1.16001
-3	0.861447	1.03767	1.05328	1.06274	1.09694	1.36072	0.973564	0.882138	1.00607	1.14664	0.984095	0.937466	0.910811	0.68235	1.04718	0.874142	1.22126	1.0516	1.01828	1.00039	1.34413	1.12077	0.649195	0.964788	0.979644	0.711361	0.959595	0.830881	0.998171	0.963695	0.96718	1.03802	0.953031	0.920172	1.10177	1.02814	1.09828	0.933262	0.985638	1.06653
-2	1.14315	0.978519	0.941815	0.973349	1.03736	1.31459	1.03991	1.02896	0.936475	1.09558	1.09478	0.967455	1.02878	0.817015	1.01856	0.905409	1.16781	0.924184	0.922413	0.976238	1.25508	0.669212	0.872171	0.753421	1.02958	0.747183	0.820952	0.94884	0.902894	0.982437	0.921245	1.04174	1.04588	1.09182	0.843075	1.17466	0.989215	0.972403	1.04902	0.761963
-1	0.935208	0.902944	0.829452	1.09084	0.990985	1.39267	1.04945	1.12319	1.15698	1.00552	1.09991	0.907876	1.02119	0.96253	0.954058	0.911239	1.02659	0.915692	0.864029	1.01283	0.93178	0.691357	1.15286	1.06356	0.987407	1.6932	1.32528	0.872636	0.950145	0.808458	0.916857	0.984823	0.895852	1.04927	1.09471	0.994571	1.02217	0.771538	1.01465	0.881318
1.78	2.72724	1.92104	2.48861	2.02877	2.25887	1.37479	1.82404	1.92812	1.46518	2.29747	1.67131	2.22852	2.70059	2.98271	1.64214	2.80501	1.32783	2.5231	1.90159	2.35899	1.74323	1.85089	1.58944	2.5104	1.07041	1.22005	0.969136	1.37179	1.74621	1.44015	1.1126	1.92915	1.12838	1.1398	1.60974	2.10437	1.57994	2.44098	2.02735	1.46684
2.78	1.97901	1.34343	1.90396	1.80353	1.97816	1.41615	1.76727	1.78262	1.2495	2.1476	1.56669	1.805	1.87961	2.52413	1.41831	2.09878	1.34914	1.94142	1.68755	1.84021	2.02172	1.4495	1.31911	2.22052	2.75837	1.46183	0.679778	1.16124	1.25362	1.5499	1.16594	1.44239	1.17653	0.873896	1.89876	1.82366	2.28476	2.03596	1.70597	0.989355
3.78	1.82006	1.3157	1.83839	1.69817	1.86625	1.30778	1.68899	1.50092	1.26226	2.11538	1.53608	1.7199	1.72056	2.16477	1.29177	1.92398	1.06205	1.81616	1.50822	1.80662	1.29786	1.18744	1.43257	2.13227	1.84968	1.59378	0.968552	1.32285	1.06251	1.18642	1.2683	1.51115	1.10969	0.8649	2.02864	1.72353	2.00858	1.76919	1.66771	0.91039
4.78	1.76535	1.27702	1.85051	1.65785	1.83216	1.66466	1.66346	1.60612	1.32054	2.05232	1.37681	1.68058	1.60226	2.10205	0.963685	1.73409	1.38543	1.84913	1.483	1.69269	1.75119	0.565635	1.22217	2.22159	1.79198	1.4947	1.10388	1.09097	1.05949	1.23204	0.949492	1.5844	1.17717	0.914094	1.5092	1.80386	1.83542	1.61596	1.66696	1.09342
5.78	1.86933	1.06426	1.93925	1.739	1.75011	1.31436	1.6054	1.67476	1.26916	1.82503	1.22762	1.5512	1.6368	2.13942	1.23099	1.65169	1.50082	1.75336	1.46473	1.75432	1.53421	0.818003	1.63853	2.12253	1.57071	1.11987	0.878201	1.1888	0.933054	1.23668	1.18013	1.46817	0.936785	1.01718	1.8241	1.81198	2.01659	1.51954	1.69483	0.900865
6.78	1.82659	1.2047	1.99694	1.72173	1.85447	1.21883	1.68989	1.53619	1.26475	1.79393	1.34452	1.60533	1.59025	2.13431	1.31964	2.2854	1.54117	1.7793	1.32211	1.75357	1.67537	1.20382	1.59413	2.08786	1.77337	1.25862	0.891247	0.935773	1.09518	1.2195	1.37319	1.22936	0.670303	0.905341	1.67169	1.58016	1.81862	1.59363	1.58341	1.14901
7.78	1.70275	1.00181	2.02901	1.69589	1.87774	1.53535	1.71964	1.64601	1.34033	1.89589	1.29108	1.60093	1.586	2.34304	1.09164	2.12463	1.50509	1.76229	1.49765	1.74503	1.74215	0.697009	1.19751	1.56908	1.64652	1.55456	1.40571	1.10547	1.0019	1.34724	1.20193	1.3833	0.986305	1.1676	1.38291	1.5027	1.74422	1.43759	1.62956	0.774814
8.78	2.08489	1.0238	2.08511	1.62599	1.84658	1.55686	1.84324	1.74754	1.42651	1.72181	1.455	1.41858	1.54475	2.10686	1.20223	1.93594	1.598	1.81586	1.30546	1.77302	1.55265	0.75122	1.72782	2.0789	1.77427	1.6175	0.809464	1.1645	0.933533	1.15717	1.34351	1.29363	0.901462	0.985655	1.8234	1.65798	1.68652	1.41841	1.65171	0.817731
9.78	1.63362	1.12263	2.05353	1.68178	1.74298	1.40657	1.86989	1.77429	1.31077	1.81729	1.33557	1.61117	1.51253	2.12638	1.1377	2.02659	1.50992	1.74338	1.33525	1.76614	1.95406	0.456522	1.00043	1.73418	1.9041	1.50488	1.2215	0.969747	0.794513	1.01741	1.1261	1.28605	0.665278	1.02512	1.43094	1.54417	1.85851	1.2989	1.59368	1.18802
10.78	2.00378	1.14179	1.94968	1.73026	1.77106	1.52799	1.68044	1.71103	1.55037	1.81161	1.42525	1.47419	1.48375	2.1306	1.06007	2.08274	1.48805	1.73353	1.34716	1.63135	1.60329	0.675325	1.49818	1.60863	1.76772	1.43516	1.20884	1.01156	1.00714	0.990861	1.22174	1.18166	0.952397	1.19045	1.59837	1.62652	1.72676	1.56369	1.67723	1.04733
11.78	1.59769	1.13023	2.00482	1.72775	1.83089	1.28188	1.72362	1.65581	1.48325	1.78336	1.41352	1.55285	1.70509	1.99889	0.968831	2.41385	1.5654	1.80617	1.28775	1.7221	1.63845	0.555254	1.18098	1.8611	2.10126	1.55539	1.1917	1.06187	0.835045	1.06583	1.23696	1.48111	0.628687	1.12116	1.17394	1.36297	1.82288	1.29955	1.46465	0.971817
12.78	1.70194	1.09287	1.98009	1.7185	1.74094	1.70104	1.8676	1.7054	1.36112	1.98035	1.31085	1.5643	1.68416	1.73076	1.12616	1.87171	1.62497	1.6709	1.2541	1.63807	1.60959	0.918119	1.56749	1.69327	1.81896	1.28436	0.996203	1.00705	0.874839	1.29982	1.03835	1.20884	0.975181	1.14977	1.05823	1.63492	1.6074	1.29687	1.58673	1.14897
13.78	1.60368	1.11198	2.06644	1.66619	1.68714	1.13851	1.6578	1.78051	1.45215	1.87372	1.40628	1.478	1.54902	1.91738	0.887418	1.97773	1.49762	1.70566	1.32538	1.71036	1.57551	0.761485	1.78923	1.77753	1.32923	1.63716	1.19969	0.85844	0.887427	1.07927	1.33809	1.12661	1.2018	1.12481	1.06222	1.39944	1.60755	1.13079	1.75873	1.14716
14.78	1.80645	1.04441	2.06793	1.77124	1.68038	0.815161	1.83482	1.65162	1.66917	1.60102	1.3896	1.50863	1.65996	1.93415	1.04281	2.10079	1.71062	1.61039	1.31912	1.53383	1.59159	0.567827	1.80823	1.37515	1.47041	1.63054	1.1736	1.07826	0.877497	1.02692	1.15133	1.21287	0.923856	1.19442	1.69563	1.41479	1.70692	1.13431	1.69784	0.797795
15.78	1.71745	1.00306	2.11127	1.78524	1.8237	1.92714	1.73929	1.82614	1.58794	1.73223	1.48585	1.47641	1.70779	1.94317	1.06305	2.00548	1.63527	1.5662	1.2913	1.54343	1.95151	0.476591	1.43726	1.99912	1.1247	0.959162	1.19151	0.884396	0.988352	1.09053	1.28523	1.15828	0.951812	1.0252	1.3892	1.40984	1.6078	1.21272	1.59255	1.04711
16.78	1.38648	0.976609	2.00379	1.74688	1.63934	1.2816	1.77647	1.63278	1.7037	1.70398	1.46184	1.46442	1.56881	1.80609	1.46026	2.07183	1.59744	1.61563	1.23797	1.65732	1.96016	0.708774	0.908429	1.64282	1.79803	1.28524	0.940902	0.966064	0.726479	1.15959	1.14448	1.63605	0.841209	1.00389	1.60615	1.52812	1.65475	1.14791	1.6224	1.06247
17.78	1.48447	1.0163	1.95237	1.71102	1.75542	1.29516	1.74197	1.71355	1.71825	1.83883	1.34709	1.47632	1.48261	1.85305	1.11561	1.95017	1.48888	1.6561	1.24535	1.49189	1.53869	0.748452	1.53987	1.64136	1.39554	0.935171	0.890468	0.938505	0.855496	0.89947	0.986788	1.29371	0.808618	1.1565	1.08397	1.51463	1.50103	1.05178	1.64976	0.974884
18.78	1.58	0.93094	2.0711	1.69847	1.8204	1.44681	1.88593	1.73376	1.5934	1.80509	1.45424	1.30614	1.47176	1.61603	1.18413	2.14374	1.56635	1.63003	1.19571	1.53276	2.17041	0.391585	1.27397	1.37866	1.7827	1.43641	0.654659	0.990179	1.08149	1.2452	1.09792	1.34567	0.827304	1.11176	1.05888	1.49447	1.65226	1.06546	1.61753	1.14936
19.78	1.40744	0.888358	2.0756	1.86045	1.74253	1.13299	1.82945	1.51778	1.61647	1.7154	1.37269	1.35633	1.66522	1.61884	1.09118	2.33943	1.70272	1.67511	1.25863	1.49972	1.96473	0.731035	1.05445	1.49817	1.47046	0.86106	0.963684	1.08824	1.06425	1.21363	1.32411	1.31733	0.956398	1.09831	1.06506	1.33405	1.59705	1.34443	1.57178	1.22889
20.78	1.54679	0.985349	2.03921	1.80632	1.62465	1.35147	1.70093	1.80915	1.62977	1.69712	1.33931	1.39798	1.52044	1.70063	0.870997	1.62249	1.57524	1.60266	1.17369	1.54932	2.18221	0.61777	1.28482	1.74616	1.86133	1.33952	1.20066	0.979785	0.915408	1.38723	1.3481	1.20172	1.08866	0.7935	1.10122	1.51046	1.60994	1.08508	1.63416	1.12303
21.78	1.3677	0.870376	1.97904	1.88146	1.56643	1.59432	1.84109	1.72363	1.41972	1.84172	1.51964	1.33782	1.63794	1.57117	0.910258	1.82939	1.57066	1.54919	1.22965	1.45868	2.53927	0.762177	1.87211	1.30151	1.58158	1.36444	0.936618	1.01602	0.830763	1.09929	1.27591	1.41087	0.814473	0.974228	1.61119	1.56358	1.58339	0.983244	1.68451	1.36554
22.78	1.62219	0.976493	1.98791	1.69191	1.78459	1.35173	1.8248	1.82772	1.53867	1.66308	1.42218	1.29142	1.59696	1.61672	1.12035	1.79447	1.41449	1.72782	1.09876	1.50715	2.0433	0.497699	1.41604	1.33833	1.28479	1.0181	1.21254	0.98519	0.979603	1.01888	1.2068	1.4118	0.750804	0.908664	1.09045	1.33488	1.48189	0.93579	1.75494	1.30673
23.78	1.7678	0.999665	2.04665	1.8618	1.78366	1.42132	1.85765	1.954	1.57908	1.70172	1.45309	1.35682	1.55187	1.60575	1.13114	2.19927	1.42787	1.63633	1.23576	1.46114	1.93248	0.904624	1.08651	1.82516	1.51453	1.30534	0.289553	0.94688	0.990973	1.19622	1.26446	1.13938	1.13184	1.14369	0.93594	1.26012	1.52498	1.02953	1.71195	0.58023
24.78	1.40635	1.03906	2.04335	1.79362	1.60761	1.5553	1.87004	1.63602	1.4211	1.71825	1.38306	1.40946	1.74153	1.46317	1.01301	1.83801	1.44137	1.66333	1.26344	1.30867	2.35076	0.540721	1.83758	1.50489	1.3363	1.47596	0.706455	0.897582	1.09515	1.08069	1.22586	1.36062	0.783443	1.13486	1.32651	1.37716	1.57106	0.987413	1.63613	1.49131
25.78	1.4205	0.922798	1.92649	1.76547	1.78164	1.72312	1.68328	1.80282	1.49437	1.61192	1.26268	1.29307	1.78782	1.40003	1.16436	1.64352	1.72707	1.54156	1.18865	1.43928	1.87092	0.412115	1.5776	1.51921	1.37011	1.28228	0.813942	0.926507	0.732755	0.941119	1.31458	1.13249	0.954495	1.19329	1.00018	1.09264	1.55325	0.935164	1.74637	1.0781
26.78	1.51577	0.818474	2.01763	1.88852	1.68104	1.74339	1.66246	1.83882	1.70811	1.67502	1.47059	1.46759	1.64452	1.44804	1.26335	1.63061	1.33545	1.63195	1.22424	1.57055	2.51469	0.846607	1.76259	1.92948	1.57984	1.47147	0.788628	0.982279	0.804628	1.24123	1.14482	1.37448	1.21166	1.115	0.927013	1.405	1.62612	0.932246	1.55204	1.46425
27.78	1.69432	1.0349	1.98024	1.9393	1.79886	1.08723	1.67522	1.67135	1.52322	1.57892	1.45869	1.38277	1.62279	1.55685	1.16791	1.95603	1.65674	1.63792	1.10838	1.48386	2.56479	0.634494	1.53839	1.35606	1.80214	0.906523	1.09707	0.870557	0.834898	1.14188	1.25959	1.05901	0.896144	1.05065	1.34167	1.4416	1.53077	0.994111	1.7425	1.33228
28.78	1.6935	1.04717	2.00763	1.68311	1.74781	1.36592	1.78397	1.51526	1.57107	1.59764	1.25443	1.35447	1.76322	1.45001	0.93966	1.78042	1.53348	1.57058	1.16146	1.49766	2.22661	0.793896	1.36449	1.34233	1.85623	1.00013	1.08889	0.837177		1.11708	1.04767	1.39043	0.932296	1.03209	0.947162	1.23684	1.50407	0.815187	1.75316	0.864341
29.78	1.60695	0.982127	1.96937	1.87248	1.58616	1.55667	1.56674	1.77784	1.56208	1.63743	1.34615	1.36949	1.69297	1.54444	1.08476	1.66639	1.45699	1.57994	1.23734	1.50244	2.33571	0.601391	1.60449	1.62499	1.81405	1.0181	0.697498	0.784731		0.958773	1.30237	1.31524	1.23527	0.824621	1.36476	1.28738	1.4283	0.932011	1.61672	0.755613
30.78	2.06747	1.07501	2.03709	1.7884	1.71025	1.20508	1.58527	1.67913	1.68085	1.64217	1.30852	1.32653	1.60067	1.55347	1.12411	1.85302	1.69992	1.64814	1.17155	1.47477	2.24337	0.515116	1.15928	1.32479	1.30482	1.56952	0.619219	0.993327		1.15414	1.31355	1.0309	0.977377	0.956642	0.952598	1.381	1.44743	1.05493	1.51649	0.993178
31.78	1.23869	0.936149	1.98714	1.83482	1.69345	1.44821	1.63036	1.43201	1.6318	1.73078	1.36606	1.30179	1.33834	1.27368	1.00205	1.71822	1.88505	1.67972	1.20102	1.40196	2.04753	0.716963	1.54283	1.25827	1.77989	1.3336	0.839256	0.827614		1.05371	1.32143	1.11987	1.08486	0.968231	1.09953	1.35021	1.3569	0.900167	1.54699	1.02007
32.78	1.29421	1.02039	1.91943	1.8497	1.77839	1.27132	1.4981	1.69467	1.54006	1.47336	1.22759	1.29171	1.4201	1.66195	1.07667	1.49366	1.6063	1.65355	1.20415	1.42568	2.29048	0.639915	1.20664	1.55136	1.73398	1.11209	1.28692	0.915341		1.23067	1.21461	1.23215	0.869311	1.03404	0.818985	1.29636	1.6245	0.953823	1.53185	1.09757
33.78	1.32034	0.990655	2.01031	1.86951	1.71329	1.64486	1.40942	1.57311	1.67838	1.55604	1.28987	1.29233	1.39955	1.51661	0.876779	1.36867	1.42971	1.6691	1.20783	1.44303	2.05373	0.408655	1.19751	1.68694	1.56379	1.20494	0.893194	0.756399		1.00582	1.03739	1.06497	0.888777	1.13469	0.916041	1.06866	1.44688	0.962422	1.58124	1.12962
34.78	1.43683		2.01768	1.88709	1.65107	1.19828	1.50051	1.53562	1.58914	1.56872	1.11965	1.34624	1.38403	1.47285	1.08664	1.8051	1.49553	1.64618	1.17513	1.41904	2.90307	0.678324	1.36967	1.27385	1.27549	1.71527	1.01548	0.936664		0.896962	1.24142	1.06961	0.83994	1.08534	0.998034	1.24722	1.48509		1.54074	0.676626
35.78	1.19269		2.04335	1.90287	1.69175	0.838717	1.57276	1.58473	1.58153	1.64395	1.33027	1.30993	1.50987	1.28008	1.02313	1.68357	1.60953	1.64187	1.20155	1.47327	2.37421	0.853182	1.11315	1.47411	1.27459	0.984523	0.844903	0.954304		1.08542	1.40144	1.42249	1.12643	1.12708	1.16711	1.23932	1.38983		1.7322	1.15227
36.78	1.24658		1.96917	1.98954	1.67257	1.28782	1.465	1.60153	1.72542	1.75648	1.19324	1.32707	1.54089	1.48666	1.11425	1.82262	1.6798	1.66592	1.25094	1.48837	2.53268	1.11235	1.27545	1.33463	1.04496	1.09741	0.607146	0.925973		0.953992	1.2622	1.12792	0.870091	1.10438	0.793599	1.29706	1.43251		1.59414	0.792503
37.78	1.30864		2.109	1.84698	1.73753	1.68645	1.40306	1.67711	1.6787	1.8009	1.45565	1.30419	1.29454	1.37839	1.07259	1.42281	1.52567	1.75078	1.01052	1.51422	1.9429	0.665406	1.21576	1.65081	1.57243	1.18653	0.703924	0.84175		1.13408	1.17855	1.16548	0.734021	0.964584	0.872401	1.24783	1.46337		1.58024	0.933911
38.78	1.35518		2.10805	1.82298	1.62243	1.49208	1.5278	1.62082	1.67133	1.62445	1.23269	1.30393	1.45954	1.62778	0.791087	1.64695	1.48599	1.67839	1.10642	1.43453	2.47879	0.821578	1.49103	1.31281	1.59233	1.30572	0.682115	0.89283		0.913101	1.36572	0.97344	0.919855	0.992301	0.775794	0.87851	1.28803		1.71671	1.36947
39.78	1.48528		2.02931	1.82464	1.65269	1.66124	1.54328	1.55875	1.70897	1.66153	1.31388	1.26767	1.25415	1.429	1.07939	1.59859	1.45844	1.72978	1.1863	1.42196	2.53258	0.470824	1.38694	1.30346	1.70851	1.16654	0.671405	0.941297		1.07014	1.44292	1.2265	0.879068	0.934111	0.938584	1.25253	1.42267		1.57405	0.836003
40.78	1.70357		2.12204	1.87726	1.62179	1.0784	1.55642	1.59811	1.73209	1.67591	1.3424	1.14517	1.37681	1.51025	0.944199	1.75872	1.61574	1.726	1.17812	1.47576	2.71726	0.324687	0.734538	1.3096	1.89893	0.97061	0.880537	1.07209		0.841304	1.25794	1.16184	0.665912	1.14661	1.03938	1.1326	1.43551		1.53425	1.42083
41.78	1.34756		1.99315	1.90973	1.51141	1.36228	1.5927	1.67872	1.58596	1.72493	1.44419	1.28154	1.33539	1.45653	0.899012	1.65183	1.61574	1.75602	1.20088	1.50944	2.44909	0.663675	1.61707	1.2084	1.34899	1.16621	0.712297	0.877387		1.16621	1.20447	0.918228	1.05271	0.84626	0.836541	1.15699	1.48798		1.51716	0.370679
42.78	1.11049		1.99469	1.92914	1.65448	1.22812	1.32986	1.47544	1.79676	1.56698	1.40301	1.14423	1.26232	1.42162	0.889905	1.19875	1.70533	1.82734	1.13076	1.41145	2.2832	0.864601	1.23944	1.7674	1.55294	1.22816	0.819394	0.933219		1.16512	1.38649	1.04243	0.924588	1.08607	0.538343	1.41963	1.54756		1.44927	0.958814
43.78	1.31653		2.14495	1.8121	1.70911	1.61322	1.31174	1.59297	1.6441	1.57829	1.37372	1.33365	1.16443	1.4779	0.855848	1.93282	1.80909	1.7872	1.07206	1.35828	2.50013	0.315344	1.70932	1.49447	1.526	0.76997	0.778308	1.04548		0.927299	1.23223	1.11731	0.840428	1.19329	0.90437	1.19068	1.4691		1.49378	1.02406
44.78	1.56013		2.08176	1.9738	1.70455	0.987648	1.44734	1.54622	1.57489	1.44533	1.2065	1.28685	1.36686	1.54636	1.02758	1.52021	1.73424	1.71531	1.05169	1.42698	2.40199	0.690435	1.09761	1.48921	1.3778	1.15641	0.809269	1.04411		1.03464	1.27838	1.34017	1.07315	1.09644	0.538193	1.23089	1.50285		1.70589	0.745915
45.78	1.40172		2.06151	1.9533	1.62495	0.773617	1.31519	1.63763	1.5623	1.7095	1.28808	1.37744	1.44623	1.25027	0.913496	1.92797	1.46468	1.84993	1.13431	1.34366	2.46837	0.649488	1.42764	1.17187	1.70131	1.19803	0.977509	0.887247		1.07392	1.35043	1.28767	0.965375	1.00705	1.37344	1.15394	1.42348		1.48404	0.929958
46.78	1.69459		2.10966	1.90327	1.72532	1.02679	1.2961	1.53122	1.62859	1.63628	1.11479	1.23736	1.25326	1.33624	1.04359	1.81375	1.87125	1.81948	1.10571	1.43228	2.91792	0.476361	1.36523	1.29898	1.78425	1.34899	1.34437	1.01204		0.937617	1.30429	1.24562	0.951421	1.19912	0.923721	1.16678	1.36989		1.56243	0.864752
47.78	1.2425		2.04908	2.10414	1.58523	0.946967	1.25616	1.5358	1.49346	1.53717	1.20732	1.20812	1.46373	1.40207	1.0163	1.61881	1.75035	1.85733	1.13529	1.486	2.50126	0.485011	1.54801	1.62801	1.29644	1.26327	0.720475	0.966005		1.02868	1.15675	1.31865	0.80813	1.02407	0.808761	1.34295	1.4179		1.62178	1.01612
48.78	1.58708		1.91943	1.95292	1.92557	1.12323	1.40961	1.60999	1.4521	1.49501	1.2009	1.27927	1.3058	1.53383	0.814389	1.35459	1.72187	1.87603	1.10406	1.39125	2.78792	0.643606	1.1134	1.43846	1.44207	1.2154	1.14283	1.20097		0.967339	1.29401	1.29627	0.875312	1.02107	0.522583	1.08001	1.39795		1.53431	0.559107
49.78	1.31544		2.07923	2.03246	1.69202	1.12239	1.31866	1.55045	1.74169	1.6071	1.13715	1.35433	1.35593	1.42245	1.01838	1.53982	1.55341	1.91465	1.11018	1.48236	2.57974	0.88813	1.23525	1.51746	1.51741	0.933692	0.996787	0.978656		1.10237	1.46548	1.62243	1.07564	1.2873	0.734797	1.17321	1.34198		1.44454	0.713992
50.78	1.41043		2.10137	2.16104	1.73742	1.56278	1.35619	1.43376	1.64811	1.50287	1.37413	1.23845	1.16449	1.40894	1.27549	1.21231	1.65163	1.86957	1.08854	1.48568	2.63515	0.513962	1.52901	1.50889	1.35795	0.791222	1.21196	1.09602		0.950017	1.25369	1.09656	0.93415	1.00284	1.09045	1.17513	1.26489		1.5502	1.11126
51.78	1.31599		2.01374	2.10523	1.6922	1.4278	1.59928	1.50367	1.46449	1.52898	1.32314	1.25348	1.15599	1.34115	0.989358	1.79099	1.77142	1.86054	1.12876	1.47548	2.51916	0.632533	1.38916	1.4746	1.47793	1.10486	0.531399	0.788651		0.856828	1.15661	1.12707	0.742998	1.12165	1.31094	1.13071	1.41734		1.63849	0.792633
52.78	1.54652		2.06056	2.03005	1.60763	1.11235	1.37169	1.52113	1.47816	1.50506	1.42227	1.22441	1.32601	1.69513	0.99488	1.54634	1.61033	1.90234	1.13038	1.45659	2.66086	0.69378	1.51939	1.52759	1.43901	0.153041	1.10973	0.904234		1.08817	1.18363	1.19638	1.07725	1.21444	1.05599	1.1125	1.28295		1.69097	0.825334
53.78	0.954805		2.06087	2.09165	1.77617	1.1109	1.39533	1.34942	1.69197	1.47473	1.33342	1.22439	1.19105	1.34413	1.00147	1.44632	1.68626	1.75761	0.987893	1.41287	2.18319	0.700239	1.07615	1.64701	1.64369	0.977402	0.818226	0.9704		0.845564	1.13879	1.26506	0.9422	1.25359	0.909058	1.06463	1.30523		1.53028	1.19966
54.78	1.56476		2.06478	2.08268	1.72811	1.16682	1.36536	1.28062	1.58013	1.56535	1.36574	1.28928	1.20213	1.63965	1.14206	1.43109	1.68122	1.86131	1.15159	1.44058	2.57826	0.719847	1.30061	1.23207	1.95175	1.18938	1.20125	0.941891		0.896962	1.31245	1.24857	1.0609	1.14555	1.39598	1.03863	1.23992		1.61923
55.78	1.34892		2.06593	1.94322	1.66519	1.35981	1.3782	1.36601	1.70532	1.56316	1.19837	1.25052	1.30283	1.53255	0.799761	1.92387	1.76462	1.85796	1.03103	1.34733	2.93685	0.802085	1.14226	1.27142	2.09681	0.778241	0.634213	0.91249		1.14004	1.28797	1.26707	0.955715	1.19288	0.539789	0.954326	1.28153		1.6005
56.78	1.24658		2.04092	2.14364	1.83023	1.48057	1.35814	1.40066	1.638	1.49405	1.36662	1.35706	1.15984	1.4209	0.903984	1.44936	1.59191	1.7872	1.07329	1.46714	2.81348	0.689858	1.3307	1.3357	1.88653	0.474131	1.04625	1.01507		1.19882	1.20118	1.20908	1.14955	1.01467	0.787465	1.13182	1.46596		1.50124
57.78	1.37886		2.1283	2.07821	1.68022	1.5672	1.31188	1.45123	1.60305	1.63839	1.33404	1.22157	1.07266	1.59681	1.05987	1.29543	1.67291	1.87497	1.00774	1.43789	2.79052	0.516615	1.49769	1.12814	1.56081	1.39588	0.665563	0.843294				1.13977	0.926149	1.07172	0.900081	0.939168	1.43069		1.48647
58.78	1.4235		2.08301	2.15333	1.70519	1.3556	1.11055	1.29783	1.62698	1.60876	1.13019	1.34847	1.12256	1.3977	1.00428	1.23323	1.68666	1.90878	1.05625	1.37018	2.66873	0.857103	1.65752	1.27736	1.45066	1.2619	0.871191	0.990892				1.11151	0.964985	1.11184	0.657193	1.1548	1.51387		1.54601
59.78	1.85191		2.12349	1.97311	1.81537	1.01561	1.24885	1.50706	1.67091	1.58845	1.16169	1.36289	1.1597	1.49838	0.979991			1.84837	1.42342	1.50533	2.42741	0.75987			1.81687		0.800701	0.991961				1.046	0.721482	1.10082	1.42012	1.10645	1.323		1.68594
