# Supplementary material for: Different Ras isoforms regulate synaptic plasticity in opposite directions
Source: EMBO J. 2025 Feb 21;44(7):2106–33. doi: 10.1038/s44318-025-00390-8 (PMC11961722; doi:10.1038/s44318-025-00390-8)
Supplement: Supplementary file 6 — Source data Fig. 5 [file 44318_2025_390_MOESM6_ESM.zip › Fig 5/5D.xlsx]

## Sheet: 50-60 min 
			Saline	K-RasnKO
			0.497249	0.973827
			0.643521	0.707133
			0.731931	1.05723
			0.894563	0.650489
			0.313714	0.715795
			1.00338	0.675237
			0.509193	0.844087
			0.380256	0.934304
			0.861759	0.909693
			0.608888	0.892796
			0.852728	0.988204
			0.496494	0.607538
			0.988383	0.593414
			0.922195	0.693409
			0.942069	0.814423
			0.613609	0.618423
			1.03764	0.607114
			0.800886	1.02102
			0.945311	0.918211
			0.601379	0.845585
			1.0634
			0.970891
			0.945927
			0.749792
			0.811392
			1.09829
			1.09978
			0.560238
			1.02797
			0.423961
			0.481413
			0.818977
			0.419699
			0.61305

## Sheet: Timecourse
time (min)	Saline																																			K-RasnKO
-20	0.987439	0.996829	1.19859	0.942193		0.895573	1.04309	0.856499	0.791069	1.12801	1.00518		1.04054	1.08864	0.912313	1.07111	0.897288	1.04487	0.986122	0.952356	1.04662			0.942748	1.14431	0.97017	1.04208	1.02988	0.897845	0.976199	1.05235	1.04006		1.02767	0.685899	0.955786	1.13007	1.04764	0.987571	0.927886	0.967303	0.935175	1.08215	0.935797	1.13235	0.885654		1.19854	0.93625
-19	0.969316	1.07151	1.02945	0.818922		1.01001	0.999405	0.907714	1.08475	0.945906	0.985553		1.20406	1.0403	1.00723	0.940584	1.14158	1.04427	0.94625	0.97525	0.923549			1.01864	1.1405	1.01265	0.975159	0.993205	0.921397	0.901667	1.01527	0.914835		1.02288	1.03389	0.981253	0.860112	1.04868	0.957538	0.941491	1.04653	0.928508	0.934723	0.908167	1.12163	0.463573		1.13767	0.981777
-18	0.939538	1.05353	1.02548	0.977876		1.06858	1.02747	0.963662	0.862816	1.14186	1.02284		1.01392	0.905855	0.986501	1.0864	1.0275	1.01464	1.07199	1.28675	0.871073		0.963748	1.03902	0.61094	1.07251	1.05664	0.900913	0.997428	1.01579	1.18045	1.02888		0.93434	1.0806	0.998726	0.994852	0.860519	1.05802	0.937768	0.971272	0.925506	1.28736	1.02838	1.11298	0.988251		1.15133	0.988028
-17	1.06604	1.04197	1.03143	0.939151		0.921553	0.98095	0.923902	0.960503	0.697289	1.05529		1.09536	1.03544	0.996281	1.17921	0.856125	1.03901	1.0189	0.939522	1.06491		0.988635	1.08997	1.01646	1.04033	0.989164	0.921519	0.822157	1.09223	0.970134	0.999575		0.960607	0.953713	0.99482	1.05495	1.11458	0.976559	1.03175	0.889031	0.957633	0.949182	1.24544	1.00025	0.692153		1.29041	1.08546
-16	1.06096	0.985691	1.09814	0.972318		0.978012	1.05837	1.06178	0.889374	1.40586	1.09922		0.976033	0.982125	1.028	0.847168	1.0292	1.23041	0.959082	0.990166	1.11808		1.03444	1.00036	0.868543	0.961624	1.04166	1.00971	0.965186	1.12082	1.05138	0.954617		0.998154	0.940834	1.01443	1.14873	1.04707	1.03744	0.943899	0.898615	0.789626	1.06896	0.765968	0.961444	0.889615		1.11807	1.00993
-15	0.842709	1.00427	0.953411	1.02379		0.98926	0.920562	1.03798	1.78709	1.10031	1.12893		1.05104	0.969152	1.00363	0.933951	0.980811	0.981924	1.00893	1.10941	1.05469		0.996259	0.992647	0.965922	0.867985	0.981348	0.854811	1.14766	0.994057	1.07598	0.949144	1.15913	0.943765	0.889478	1.02499	1.2428	0.976741	1.0014	0.95507	0.968818	0.992763	1.15451	1.0738	0.896859	0.922054		0.879234	0.962972
-14	0.990828	0.98724	1.03282	1.01504		0.93164	0.919579	0.745076	0.758541	1.42057	1.14927	0.930007	0.930064	0.980181	0.901514	1.0498	0.996766	0.844217	1.0652	0.967792	0.987641		0.997267	1.07344	1.208	0.924322	1.04278	0.943086	1.03916	0.962828	1.06804	1.02149	0.879512	0.917343	1.00486	0.899774	0.864418	0.96212	1.03763	0.934828	0.917147	0.932758	0.931692	0.994311	1.16572	0.990892	1.00028	1.00787	1.02789
-13	1.00623	0.996054	1.09327	0.982456		0.941292	0.883325	0.845376	0.433261	0.558105	1.17966	0.937813	0.922745	0.976293	0.958142	0.927875	0.922947	0.824512	1.03599	1.20324	1.01731	0.978034	1.03947	1.04541	1.15117	1.02965	1.07305	0.989057	1.04785	1.14408	1.05625	1.03753	1.03465	1.07541	1.06777	1.07958	0.905376	1.10853	0.959603	0.912801	0.941453	1.05351	0.967492	0.937316	1.04058	0.981085	0.98637	0.821928	0.837537
-12	0.988774	0.966871	0.931673	0.987018		0.948476	0.870002	1.25117	1.01146	0.93804	0.93738	0.997883	1.01975	0.976405	0.987283	0.996785	1.02317	1.06563	0.93813	1.10828	1.04629	1.03486	1.00219	0.941206	1.03707	0.971126	1.0847	0.982421	0.952838	1.02378	1.0406	1.03946	1.09615	0.855075	1.02428	0.964522	0.902218	0.976797	0.990011	1.06843	0.919832	0.96473	0.898039	0.981509	1.01236	1.06859	0.977057	0.913664	1.03484
-11	1.05341	0.902786	0.92939	1.03465	1.00606	1.07446	0.910406	0.945107	1.1989	0.777824	1.0353	1.00062	0.998434	1.06288	1.03044	1.19729	0.905006	0.863921	1.01128	0.887403	0.865962	1.00711	1.00094	1.01402	0.903797	1.11108	1.01387	1.03066	1.0698	0.955311	0.999266	1.00775	0.9121	1.02009	1.16801	1.07376	0.820398	1.04171	1.16551	1.04023	1.01713	1.02298	0.962378	0.979701	1.02748	0.993155	0.901663	0.781397	1.03957
-10	0.983332	1.02417	1.08245	1.03943	1.00266	0.927649	1.20579	0.755395	0.775526	0.707035	1.11017	0.989795	1.25619	1.02344	1.04137	0.984836	1.07684	1.12723	0.990578	1.11565	0.842396	0.97882	1.02454	1.04486	0.672102	1.00775	0.98431	1.0937	0.925856	1.0282	0.837606	1.01025	0.829432	1.08205	0.861503	1.03134	0.911883	0.943234	1.10088	1.11237	1.10097	1.00898	1.0689	1.0385	0.91319	1.05011	1.06657	0.951014	0.859596
-9	1.08011	1.03215	0.991429	1.05395	0.980532	1.00624	1.1073	1.24463	1.23257	0.832199	1.00727	0.94672	1.12886	1.07668	0.953488	1.06094	0.873863	0.969364	0.948991	1.05555	1.05054	1.01923	1.01359	0.942638	0.930187	1.03095	1.08674	0.915495	1.10478	0.991392	0.985477	0.996785	0.91873	1.02179	1.06482	0.979274	0.972076	0.911491	1.07711	1.09683	0.966408	0.914121	0.936112	1.14432	0.930508	0.903194	1.05814	0.858856	1.04893
-8	1.15964	0.986644	0.945967	0.85647	1.01985	0.933019	0.899049	1.02723	1.11645	0.947615	1.06135	0.980661	1.02457	0.982836	1.07518	0.954811	0.921864	1.01787	1.00133	0.941516	0.991292	1.02167	1.00601	0.91532	1.0775	0.998678	0.970135	1.02617	0.896016	0.908319	0.920405	0.984817	0.948308	1.16904	0.879344	1.011	0.941262	1.11005	1.08468	0.998836	1.07702	0.914238	1.07306	0.997711	1.04277	1.13309	1.02834	1.03811	1.03176
-7	0.922853	1.10969	0.821194	1.0269	0.951448	1.09028	0.872077	1.06841	0.966679	1.27454	1.0648	1.01809	0.859041	0.962198	1.04586	0.982	0.981082	0.880994	1.00027	0.784207	1.12343	1.00732	1.00717	1.03318	1.08837	1.01392	1.01115	1.16748	1.19888	1.01472	0.76189	0.983752	1.0807	0.998308	1.09475	1.0288	1.19246	1.00604	0.996706	1.07703	1.05532	1.01733	0.825996	0.907588	1.07941	1.04012	0.887131	0.946666	1.07111
-6	0.902984	1.00743	0.980808	1.06134	1.06934	0.973149	1.08873	0.974691	0.852111	0.46902	0.96082	0.956447	0.913093	0.973489	1.07596	1.00347	1.08225	1.02938	0.80913	1.01037	0.945621	1.00924	0.969031	1.01633	1.01184	0.974921	0.933315	1.07982	1.03721	0.970322	1.06731	1.05158	1.05892	0.840859	1.1213	0.969249	1.03753	1.07531	1.05227	1.01477	1.07252	0.971358	0.843801	0.976663	1.1053	0.703846	1.01374	0.988234	0.995073
-5	1.07385	1.01315	0.960955	1.01714	0.895239	1.06967	0.813327	1.19096	1.01866	1.08064	1.00936	0.978394	0.87002	1.0034	1.05894	0.911015	1.09631	0.909046	1.11712	0.858352	1.06113	1.03082	0.999998	0.912015	1.00916	0.955268	0.990378	1.11732	1.12296	0.957224	0.911386	0.979471	0.999357	1.06027	1.15587	0.90312	0.997531	0.992043	0.937016	0.878638	1.01425	1.02532	0.957074	1.00024	0.972981	1.09877	0.983137	1.07682	1.09881
-4	0.887992	0.998913	0.97644	1.04553	0.936819	1.03563	1.09113	0.904164	0.840273	1.40398	0.956637	1.07837	0.953672	1.00052	0.98901	1.08078	1.06609	0.965077	1.104	0.86659	0.978115	1.00962	0.997218	0.998596	1.11764	0.982141	0.905645	0.92964	0.907677	0.983556	0.943628	1.16639	0.923523	1.0887	1.00396	1.03543	1.05619	0.949416	0.951156	1.04528	1.17461	1.07203	1.07262	1.0333	0.919191	1.00541	1.03667	0.743788	0.987054
-3	1.05156	0.96824	0.96979	1.03767	1.33441	1.03418	1.15567	1.12095	1.24976	1.23624	1.0524	1.08366	0.950736	0.987845	0.942381	0.951065	1.02608	1.04322	1.00711	1.01636	0.997532	0.95873	0.996016	0.895933	0.931029	1.04064	0.900621	1.00368	1.06042	0.937452	0.997227	1.01246	1.05826	1.05903	0.743167	1.04726	0.986526	0.953341	0.907296	1.10945	0.999778	1.26994	0.950066	1.03091	0.836328	1.02276	1.21341	0.995892	0.973194
-2	0.960023	0.975209	0.930581	1.11775	0.910299	1.02235	1.12586	1.04238	0.893594	1.14271	0.847893	1.10038	0.885343	1.05178	0.998517	0.97952	1.18114	1.16024	1.00058	0.8391	0.999789	0.969143	0.996081	1.06276	1.2127	1.07572	0.983946	1.06541	1.07163	1.04936	0.96184	1.26198	0.995176	0.867281	1.1982	1.01259	0.858103	0.953436	0.812569	0.97826	0.984782	1.12872	1.1184	1.16595	0.828656	0.990892	0.888821	1.20571	0.950469
-1	1.07241	0.877652	1.01674	1.0504	0.893343	1.14898	1.02791	1.13293	1.27662	1.15502	0.809318	0.960198	0.906537	0.920548	1.00797	0.861396	0.914078	0.944169	0.979018	1.09215	1.01403	0.975398	0.967389	1.0209	0.902754	0.958569	0.933315	0.946011	0.81324	0.972691	1.10353	1.33319	1.10605	1.05733	1.02777	0.994286	1.12251	0.921256	0.909048	0.994381	1.01721	1.17477	0.917486	0.854426	0.90001	1.03634	0.958668	0.8948	1.07975
0.0916667	1.21556	0.996987	0.856929	1.26153	0.470693	1.25576	0.902471	1.41554	1.25473	0.946233	0.78881	1.37442	1.04715	1.19028	1.32182	1.07727	1.37485	1.37186	1.19604	1.13568	1.14747	1.22083	1.29893	1.18942	1.1571	1.0762	1.3156	1.30563	1.06427	1.34514	1.28279	1.38695	1.20928	1.18944	1.04258	1.21055	0.6351	0.87562	1.04015	1.03762	1.31088	1.43473	1.18032	1.16375	1.06207	0.996801	1.19002	0.855102	1.1135
0.291667	1.14899	1.0283	0.787214	1.21791	0.340675	1.30428	0.913864	1.60825	1.35674	1.22234	0.798746	1.41523	1.11675	1.19655	1.2907	0.999738	1.28291	1.48244	1.28639	1.33361	1.17849	1.32811	1.31147	1.43403	1.3507	1.20394	1.3932	1.37823	1.06187	1.46635	1.43515	1.37834	1.00453	1.23646	0.933533	1.44089	0.735261	0.744235	1.10543	1.03584	1.38445	1.38188	1.16036	1.33084	1.21201	1.14152	0.950789	0.888569	1.11703
0.491667	1.17305	1.039	0.952121	0.941076	0.391433	1.23991	0.866034	1.46824	1.31272	0.830033	0.779222	1.34683	1.01928	1.04902	1.19484	1.06679	1.14159	1.63992	1.26503	1.07642	1.07618	1.32862	1.23814	1.56254	1.1892	1.19041	1.22967	1.28452	1.02285	1.43099	1.43847	1.26981	1.25027	1.09864	0.822023	1.34972	0.864961	0.573869	1.01251	1.03963	1.23058	1.37539	0.955012	1.33069	1.07216	1.06841	0.798885	0.646146	1.15614
0.691667	1.15142	1.08954	0.942228	0.803533	0.372955	1.20269	0.700595	1.3944	1.17149	1.01783	0.770014	1.34322	0.939408	1.00413	1.19673	1.02554	1.10863	1.41455	1.1232	1.10013	1.01957	1.38295	1.2159	1.61854	1.2047	1.09963	1.2133	1.16379	1.02864	1.2772	1.15236	1.27385	1.10664	1.10451	0.629897	1.30289	0.754624	0.628879	0.900685	0.891916	1.30124	1.22484	0.887789	1.185	1.07618	1.04615	0.769631	0.508298	1.19387
0.891667	1.05208	1.08591	1.01843	0.827231	0.428553	1.18	0.807175	1.53886	1.02189	1.01635	0.75976	1.29117	0.883238	0.888694	1.17296	1.08262	0.961794	1.54371	1.10978	0.80554	1.06167	1.34136	1.18774	1.66255	1.0844	1.0444	1.16965	1.24602	0.964691	1.26327	1.18953	1.19278	1.08728	1.00567	0.471446	1.21013	0.75086	0.545583	0.929487	0.91211	1.23878	1.20957	0.878107	1.07843	1.0184	0.92878	0.685953	0.620391	1.37133
1.09167	1.11461	1.01811	0.970154	0.793896	0.360489	1.03667	0.735685	1.24751	0.921078	0.849126	0.63864	1.24624	0.862861	0.919826	1.14995	1.05906	0.906781	1.51004	1.15205	0.727145	0.9662	1.40413	1.14371	1.67541	1.1041	1.15792	1.1185	1.17093	1.02205	1.18521	1.18273	1.13803	0.98603	0.918734	0.581707	1.17208	0.789138	0.59462	0.858431	0.899216	1.21724	1.18257	0.897197	0.961715	1.0382	1.14724	0.751342	0.518163	1.3566
1.29167	1.11473	1.01388	0.930515	0.78838	0.333846	0.987736	0.686982	1.30721	0.942489	0.97845	0.622684	1.2136	0.830902	0.8619	1.12353	0.990945	0.772918	1.53641	1.14168	0.815368	0.955291	1.4394	1.10986	1.66251	1.0953	0.992569	1.16062	1.15119	0.914309	1.14296	1.12949	1.12707	0.944875	0.933567	0.669132	1.13377	0.715995	0.575178	0.997352	0.855884	1.17765	1.16762	0.758731	0.958725	1.0331	1.00711	0.72106	0.51363	1.45976
1.49167	1.0014	0.982217	0.859344	0.77482	0.338313	1.02949	0.63806	1.24517	0.654438	1.03801	0.651734	1.15561	0.667606	0.843157	1.13514	1.03888	0.737133	1.54669	1.0881	0.614236	1.00029	1.40244	1.1233	1.70161	1.0577	1.0238	1.12714	1.15712	0.810343	1.15218	1.15641	1.0877	0.892823	0.784205	0.54337	1.06106	0.751593	0.482621	0.897619	0.857299	1.15584	1.0872	0.728676	0.778553	1.0051	0.996361	0.693358	0.801635	1.4261
1.69167	1.04013	0.981542	0.961551	0.778471	0.350959	1.08328	0.616474	1.30224	0.319344	0.708403	0.563744	1.14439	0.709835	0.846534	1.15861	1.05231	0.731536	1.39181	1.01298	0.757381	0.97796	1.37579	1.10781	1.63444	1.0347	1.0164	1.08598	1.07541	0.907487	1.14389	1.16662	1.10483	0.641776	0.680939	0.686022	1.0913	0.70802	0.455467	0.846209	0.821282	1.04327	1.09652	0.800088	0.870339	0.935194	1.09053	0.705014	0.870311	1.33918
1.89167	0.979773	0.950254	0.892729	0.760892	0.266377	1.01326	0.820753	1.28245	0.816563	1.05636	0.618583	1.19056	0.606892	0.870674	1.08553	1.02343	0.5992	1.43729	1.03777	0.772962	0.871494	1.35912	1.06125	1.69034	1.0059	1.02869	1.1522	1.01196	0.658206	1.14091	1.17657	1.01217	0.587344	0.625829	0.446094	1.11558	0.859953	0.432048	0.836782	0.802645	1.11403	1.06454	0.827806	0.843963	0.917026	1.04521	0.708919	0.947444	1.32284
2.09167	1.12395	0.957679	0.818581	0.760349	0.49437	1.10864	0.701287	1.28337	0.768217	0.999539	0.568861	1.1424	0.640527	0.833112	1.1402	0.920804	0.595311	1.52889	0.985434	0.407005	0.895436	1.33939	1.0405	1.80587	0.9695	1.01215	1.11408	1.00317	0.629204	1.11701	1.28206	1.00904	0.531705	0.590497	0.57708	1.03346	0.778069	0.557302	0.913449	0.776356	1.09762	0.975712	0.776536	0.80112	0.945323	1.09732	0.670412	0.884307	1.34971
2.29167	1.01123	0.925378	0.797868	0.729765	0.38813	1.03737	0.691859	1.31063	0.81073	0.971497	0.559622	1.11546	0.665529	0.763485	1.15124	1.00511	0.574165	1.37652	0.947923	0.616577	0.79033	1.31582	1.03082	1.85939	0.9715	1.03016	1.18811	0.983789	0.531717	1.10964	1.15892	0.980578	0.513499	0.431452	0.274641	1.06358	0.748946	0.52176	0.740908	0.816936	0.997175	1.02732	0.69054	0.686574	0.977675	1.16157	0.564974	0.961679	1.38648
2.49167	0.935876	0.880888	0.804618	0.799007	0.404101	1.03674	0.710059	1.21644	0.702647	1.11655	0.543544	1.08593	0.519888	0.853924	1.09524	1.01982	0.618894	1.4599	0.929732	0.443427	0.833899	1.28626	1.01784	1.80402	0.9605	1.00792	1.12033	0.941733	0.654128	1.12293	1.10336	0.964819	0.722251	0.4896	0.269891	1.09023	0.876221	0.54851	0.831944	0.706124	0.958561	1.00836	0.940384	0.665743	0.940829	1.23129	0.710521	0.892885	1.38597
2.69167	0.921552	0.938561	0.810474	0.768538	0.216797	1.00796	0.593979	1.13645	0.137455	0.814302	0.539412	1.06898	0.432899	0.80906	1.10393	0.982642	0.600547	1.56166	1.01477	0.465916	0.671981	1.25699	0.992569	1.8315	0.9059	0.951298	1.06108	0.862582	0.584157	1.14269	1.28686	0.968496	0.606605	0.328907	0.35698	1.09479	0.744895	0.529061	0.779491	0.795561	0.926303	0.933616	0.699043	0.725801	0.876426	1.26838	0.647239	0.829662	1.35783
2.89167	0.949088	0.946363	0.830227	0.651911	0.192812	0.915723	0.629178	1.16346	-0.0751095	0.868163	0.489557	1.11325	0.558189	0.777717	1.08506	0.932854	0.63594	1.3777	0.824501	0.337629	0.727499	1.23673	0.969583	1.8275	0.9047	0.946146	1.09672	0.837406	0.575659	1.07102	1.1046	0.951877	0.463147	0.301661	0.121064	1.01034	0.762503	0.486528	0.759511	0.798233	0.87989	0.885775	0.809348	0.704898	0.920296	1.24386	0.522087	0.89335	1.36754
3.09167	0.916161	0.986168	0.852396	0.739101	0.320776	0.821819	0.794581	1.18928	0.420977	0.83938	0.529342	1.11003	0.541713	0.802554	1.13632	0.910846	0.654859	1.31242	0.869226	0.346937	0.683918	1.21794	0.974292	1.71476	0.9102	0.96259	1.03818	0.87354	0.444063	1.03589	1.08694	0.928564	0.386225	0.133551	0.0525178	1.07591	0.778069	0.500579	0.738551	0.744366	0.868907	0.85869	0.696622	0.585892	0.889012	1.31886	0.545617	0.836444	1.34752
3.29167	0.870656	0.930302	0.703801	0.78214	0.315641	0.944533	0.944695	0.907809	0.377435	0.773664	0.519775	1.03533	0.417455	0.80572	1.16094	0.897648	0.441498	1.41869	0.79898	0.236311	0.690424	1.2094	0.953344	1.68496	0.8509	0.939101	1.10787	0.80753	0.378742	1.04605	1.03196	0.877764	0.396272	0.132263	-0.0349415	1.08573	0.672836	0.474784	0.702845	0.747137	0.811698	0.841313	0.662401	0.749669	0.926306	1.32471	0.631094	0.806784	1.3291
3.49167	0.878922	0.974137	0.869336	0.760089	0.33218	0.886768	0.792579	0.859197	-0.117314	0.73086	0.464455	1.0384	0.443637	0.820961	1.06581	0.952162	0.451104	1.36511	0.811183	0.312943	0.729877	1.20081	0.948055	1.67846	0.8541	0.859346	1.04567	0.830683	0.445778	0.946883	0.777729	0.886417	0.306345	0.167028	-0.0662059	1.03868	0.879411	0.57392	0.705098	0.707552	0.767773	0.856844	0.533195	0.679124	0.856834	1.35363	0.499438	0.867455	1.44746
3.69167	0.806719	1.00626	0.866094	0.686237	0.267885	0.862192	0.84019	0.716392	0.048792	0.997088	0.458887	1.03463	0.438207	0.732216	1.04414	0.831236	0.461244	1.50081	0.828693	0.273023	0.646932	1.13742	0.913289	1.68456	0.8733	0.871934	1.01511	0.848481	0.522647	0.917931	0.953995	0.785782	0.489479	0.13046	-0.00696719	1.04239	0.732199	0.545685	0.674127	0.71252	0.79051	0.817802	0.649141	0.706633	0.94999	1.29994	0.594535	0.738358	1.34221
3.89167	0.708675	0.963496	0.896534	0.728697	0.364115	0.813812	0.692114	0.886161	0.282836	0.671926	0.544395	1.02124	0.364395	0.770439	1.10179	0.782849	0.405058	1.37592	0.760394	0.567407	0.582464	1.13751	0.873879	1.66554	0.8518	0.926636	0.958566	0.803877	0.280684	0.918607	0.892391	0.833586	0.656039	0.201485	-0.00941274	1.09257	0.677334	0.464563	0.690791	0.727454	0.76873	0.869347	0.641859	0.737229	0.892538	1.32138	0.490609	0.548557	1.32064
4.09167	0.67669	0.985354	0.89852	0.715064	0.311699	0.583914	0.766407	0.235689	0.0769967	0.734165	0.495883	0.98849	0.391864	0.813621	1.02949	0.812891	0.390593	1.24691	0.809667	0.112649	0.548022	1.13044	0.877429	1.6874	0.8619	0.93255	0.935936	0.76038	0.28419	0.876277	0.843066	0.822271	0.428621	0.0798317	0.0402373	1.0199	0.741832	0.485333	0.703888	0.718438	0.642896	0.770884	0.616687	0.717965	0.818471	1.47571	0.953755	0.550623	1.35693
4.29167	0.706519	0.973918	0.873307	0.769087	0.340395	0.523367	0.743802	0.0814767	-0.129803	0.742031	0.445926	0.980753	0.278075	0.800872	1.08907	0.674717	0.228189	1.30382	0.766058	0.147048	0.609503	1.14309	0.877309	1.60174	0.8279	0.893068	0.930953	0.685711	0.40138	0.792087	0.788488	0.784454	0.358601	0.0577363	-0.178508	0.977677	0.832201	0.455195	0.678381	0.700934	0.765444	0.786935	0.502109	0.81045	0.923383	1.39895	0.962662	0.869997	1.36716
4.49167	0.678196	1.04285	0.943518	0.783021	0.279275	0.333696	0.730698	0.289665	-0.154096	1.08515	0.382997	1.01044	0.351539	0.774065	1.06004	0.652439	0.303519	1.25358	0.733245	0.112678	0.606815	1.13773	0.85829	1.63334	0.8255	0.832473	1.01384	0.70054	0.347263	0.788602	0.672893	0.771477	-0.000118994	0.00927078	-0.120941	1.00972	0.83319	0.442819	0.679529	0.679298	0.753801	0.830695	0.673008	0.841648	0.90191	1.364	0.790571	1.00663	1.3529
4.69167	0.670187	0.96832	0.95854	0.763801	0.28023	0.174432	0.658225	-0.00823602	-0.753772	0.825017	0.518811	0.95752	0.48435	0.798379	1.03915	0.676185	0.182279	1.17596	0.75456	0.0574952	0.545466	1.11181	0.835591	1.49726	0.8263	0.901337	0.909853	0.674535	0.399627	0.690054	0.699882	0.758167	0.0283379	-0.0950255	-0.0366657	0.996573	0.797272	0.462275	0.675295	0.666744	0.726941	0.71275	0.624285	0.648481	0.941277	1.34979	0.68369	1.08658	1.33097
4.89167	0.564972	1.0036	0.932633	0.756028	0.335871	-0.102854	0.622007	-0.297349	-0.709269	0.768762	0.45416	0.915234	0.41712	0.817796	1.07265	0.622381	0.233387	1.19832	0.638043	0.350521	0.485766	1.09454	0.834231	1.52935	0.8124	0.776342	0.958727	0.607565	0.292536	0.685172	0.632253	0.741335	-0.00997861	-0.0581999	-0.151695	1.00241	0.854913	0.391494	0.719301	0.713467	0.635415	0.77633	0.491523	0.636378	0.908687	1.39688	0.635583	1.03877	1.25112
5.09167	0.591447	0.992342	0.862653	0.710436	0.379462	-0.0188437	0.700996	-0.0955032	-0.463113	0.896319	0.45377	0.953365	0.347799	0.760568	1.02354	0.630144	0.131547	1.11156	0.679798	0.0749259	0.478088	1.08642	0.822966	1.41922	0.7648	0.81969	0.8705	0.586435	0.255912	0.65887	0.595599	0.708168	-0.0421244	-0.12531	-0.215103	0.936542	0.770573	0.377114	0.660654	0.673284	0.691507	0.69102	0.671766	0.687129	0.929823	1.35451	0.918787	0.98142	1.30881
5.29167	0.511424	0.968459	0.776527	0.689646	0.308833	-0.0662796	0.612652	-0.235736	-0.454397	0.840862	0.464229	0.916871	0.33127	0.741202	1.0246	0.53894	0.151361	1.02402	0.557631	-0.00323754	0.475455	1.1009	0.812714	1.36289	0.8062	0.808521	0.901293	0.596461	0.179577	0.55459	0.445147	0.637959	-0.120389	-0.256955	-0.165823	0.986674	0.899826	0.425822	0.625157	0.68719	0.557773	0.748582	0.577772	0.711841	1.02261	1.45861	0.883977	0.596356	1.21807
5.49167	0.43816	0.996392	0.803029	0.660106	0.271763	-0.0441703	0.620988	-0.162575	-0.632444	0.928294	0.433437	0.926887	0.265059	0.803377	1.03079	0.496933	0.0822138	1.12352	0.668163	-0.0626117	0.508038	1.07857	0.814616	1.42623	0.8028	0.768042	0.783381	0.664727	0.2021	0.530817	0.649762	0.647252	-0.200575	-0.127061	-0.0958164	0.961836	0.891213	0.309165	0.677672	0.655912	0.617912	0.647897	0.466751	0.66285	0.88767	1.35771	0.741366	0.733177	1.28988
5.69167	0.438177	0.992163	0.866557	0.587901	0.313968	-0.0788341	0.645631	-0.178005	-0.691838	0.807462	0.407268	0.883488	0.321751	0.73527	1.11132	0.57018	0.125777	1.01105	0.627374	-0.191304	0.392819	1.06125	0.777309	1.38578	0.7977	0.775221	0.750461	0.602733	0.119705	0.515198	0.520275	0.673334	-0.124163	-0.0929653	-0.051902	0.91032	0.847193	0.356483	0.622383	0.660078	0.633702	0.625777	0.360318	0.70767	0.941268	1.37356	0.681564	0.695286	1.20411
5.89167	0.399039	0.997226	0.780629	0.725589	0.335835	-0.117852	0.593105	-0.16775	-0.558158	0.760156	0.380926	0.915741	0.396341	0.750362	1.0433	0.481304	0.0863286	1.00454	0.679329	0.0305832	0.371223	1.07578	0.775775	1.32603	0.7352	0.764957	0.782564	0.565959	0.249509	0.389817	0.497053	0.618536	-0.184664	-0.149826	-0.199286	0.996283	0.771243	0.335807	0.681385	0.605336	0.536566	0.684106	0.190367	0.721702	0.892109	1.35086	0.514821	0.713642	1.18145
6.09167	0.402341	1.02593	0.837176	0.703876	0.297659	-0.149371	0.651746	-0.101751	-0.598715	1.05123	0.45172	0.856521	0.286843	0.734248	1.01511	0.39918	-0.032866	1.03134	0.616143	-0.129906	0.429684	1.0594	0.765008	1.34365	0.741	0.732901	0.758632	0.524354	0.274014	0.253283	0.465156	0.609904	-0.165098	-0.167853	-0.182801	0.949276	0.900272	0.36702	0.617983	0.655482	0.540059	0.600186	0.44522	0.752997	0.908267	1.46157	0.388276	0.81335	1.24347
6.29167	0.357247	1.00409	0.764516	0.630621	0.290837	-0.0513788	0.510113	-0.0956609	-0.551501	0.766653	0.363986	0.899647	0.334675	0.756294	1.07819	0.444124	-0.037545	0.891999	0.589404	-0.159044	0.450406	1.05177	0.751397	1.29975	0.7415	0.720457	0.805533	0.481788	0.0702376	0.18128	0.477504	0.585455	-0.332592	-0.244903	0.114589	0.957092	0.970736	0.378934	0.597127	0.581794	0.552332	0.598938	0.354341	0.702776	0.948977	1.31157	0.361355	0.78223	1.25279
6.49167	0.28715	0.978365	0.733447	0.691668	0.199914	-0.185728	0.74828	0.222436	-0.507067	0.713932	0.404654	0.884736	0.35843	0.748966	1.02148	0.438672	-0.0600674	0.944595	0.587905	0.276954	0.386203	1.0741	0.734474	1.29691	0.668	0.690632	0.711068	0.50513	0.176985	0.108479	0.370791	0.555923	-0.0835688	-0.105738	0.0384779	0.940457	0.737813	0.34027	0.653375	0.577954	0.531774	0.597977	0.486177	0.695157	0.976497	1.46389	0.354751	0.399558	1.2853
6.69167	0.286842	0.95349	0.843793	0.670335	0.22135	-0.189719	0.535083	-0.07059	-0.439746	1.13143	0.394646	0.894316	0.289149	0.724203	1.07358	0.454166	-0.123798	0.869712	0.553703	0.0293113	0.308004	1.06767	0.718056	1.26645	0.7047	0.676646	0.678747	0.527817	0.123249	0.062512	0.317158	0.525383	-0.366574	-0.154101	-0.0177171	0.909695	0.844992	0.34819	0.637775	0.603825	0.555238	0.673227	0.131899	0.757963	0.873247	1.37909	0.383264	0.726427	1.17767
6.89167	0.287115	0.963377	0.716837	0.717219	0.248503	-0.164804	0.571957	-0.34768	-0.753497	1.41396	0.324703	0.890867	0.322717	0.735955	1.03819	0.345595	-0.123874	0.899645	0.554606	-0.220586	0.349494	1.10558	0.725707	1.17266	0.6782	0.635827	0.640519	0.519479	0.266773	-0.054418	0.366771	0.512612	-0.255908	-0.102288	-0.121468	0.950218	1.01626	0.286473	0.556061	0.626621	0.629122	0.606477	0.207415	0.741183	0.965801	1.37588	0.460347	0.482879	1.15333
7.09167	0.237024	0.963456	0.851039	0.704087	0.230614	-0.102903	0.618404	-0.0076838	-0.483014	1.06491	0.33384	0.873902	0.423126	0.721947	1.02185	0.308448	-0.0983271	0.837673	0.580928	-0.0216799	0.409504	1.0766	0.707587	1.22961	0.7192	0.605221	0.641668	0.486998	0.0209989	-0.0814942	0.268765	0.551096	-0.321424	-0.23419	-0.166403	0.951489	0.917498	0.268073	0.622508	0.545398	0.63504	0.550227	0.183232	0.958629	0.89937	1.32911	0.475908	0.705951	1.18345
7.29167	0.29136	0.947633	0.707738	0.670082	0.232122	-0.102879	0.589684	-0.00321867	-0.474676	1.21584	0.288978	0.894992	0.273692	0.686816	1.0517	0.370573	-0.156973	0.640376	0.540354	-0.16867	0.411694	1.06716	0.700548	1.12206	0.6973	0.549449	0.559063	0.419882	0.134721	-0.106285	0.356807	0.527222	-0.279758	-0.12119	-0.468262	0.960165	0.873541	0.31718	0.700259	0.504157	0.489562	0.574479	0.176223	0.802301	0.946885	1.50117	0.505014	1.00623	1.10675
7.49167	0.238547	0.90352	0.781457	0.713664	0.299146	-0.139139	0.74726	-0.0827862	-0.590548	1.27426	0.310583	0.83751	0.38319	0.707902	1.02625	0.296077	-0.0818828	0.782897	0.517923	-0.127102	0.392465	1.1122	0.683447	1.12057	0.6883	0.588828	0.516774	0.417539	0.130224	-0.127932	0.345333	0.476847	-0.0211472	-0.105481	0.0933005	0.899609	0.75255	0.292231	0.643218	0.524039	0.547661	0.544002	0.276469	0.782169	0.992728	1.4031	0.405211	0.590797	1.16406
7.69167	0.244674	0.912375	0.699962	0.689266	0.262169	-0.0788341	0.512515	-0.0873618	-0.570407	1.22878	0.351405	0.813495	0.347356	0.71037	0.983786	0.347012	-0.152587	0.633708	0.520938	0.187315	0.28976	1.0837	0.690545	1.08931	0.636	0.55273	0.407042	0.471689	-0.00594523	-0.285256	0.301468	0.480943	-0.22723	-0.201073	-0.324872	0.92719	0.874881	0.360914	0.59525	0.474391	0.572279	0.525052	0.131373	0.716326	0.933531	1.44472	0.350826	0.707422	1.12787
7.89167	0.254685	0.962305	0.69533	0.704685	0.26232	-0.103774	0.529623	-0.195613	-0.385052	0.914615	0.311414	0.823957	0.243154	0.740491	0.981054	0.28293	-0.173748	0.57492	0.508544	-0.170115	0.432295	1.10069	0.682569	1.05259	0.642	0.518236	0.439809	0.487769	0.0932182	-0.332749	0.246418	0.458099	-0.407117	-0.167544	-0.155812	0.917264	0.812934	0.377936	0.527697	0.480045	0.616704	0.540193	0.205983	0.595704	0.90971	1.37833	0.219674	0.723853	1.15007
8.09167	0.24837	0.949658	0.727293	0.681898	0.223239	-0.139671	0.648798	-0.0736509	-0.478176	0.981414	0.316972	0.894338	0.326604	0.756294	0.916185	0.312482	-0.248988	0.579583	0.473496	-0.262443	0.391182	1.09689	0.65294	1.05597	0.6443	0.506142	0.554242	0.345795	0.0705044	-0.378534	0.255253	0.508125	-0.261841	-0.247736	-0.223407	0.920198	0.883015	0.263497	0.621048	0.450504	0.495427	0.481669	0.153977	0.786461	0.935897	1.33722	0.0772716	0.798812	1.09371
8.29167	0.188969	0.920772	0.735631	0.656492	0.273573	-0.127528	0.568026	-0.272199	-0.486891	1.09592	0.342637	0.838329	0.213245	0.781181	0.961511	0.331975	-0.250831	0.481435	0.58693	-0.455394	0.324711	1.05441	0.628041	0.991729	0.6539	0.475844	0.350514	0.346727	-0.0266011	-0.421707	0.243654	0.505783	-0.157601	-0.201536	-0.300733	0.966245	0.926302	0.362228	0.638526	0.533641	0.506377	0.494211	-0.0302019	0.742629	1.00391	1.35451	0.174731	0.590667	1.10284
8.49167	0.223179	0.915114	0.787148	0.710466	0.19358	-0.191026	0.632454	-6.31125e-05	-0.310766	1.11872	0.315311	0.865037	0.279858	0.752082	0.963426	0.321376	-0.230964	0.511368	0.692435	-0.287794	0.26469	1.06261	0.653449	1.00785	0.5681	0.418612	0.280466	0.331272	-0.00358238	-0.44179	0.260356	0.449523	-0.225938	-0.229864	-0.0683875	0.942831	0.822057	0.373859	0.556124	0.438455	0.37973	0.558922	0.092963	0.871665	1.02052	1.47175	0.122828	0.850689	1.08053
8.69167	0.21185	0.940645	0.786453	0.704926	0.260201	-0.11328	0.605809	-0.11095	-0.536301	0.85323	0.291788	0.787253	0.343978	0.740504	0.954724	0.324245	-0.339206	0.539923	0.438723	-0.148493	0.426442	1.04567	0.621431	0.975408	0.6439	0.466064	0.235281	0.321333	0.00236285	-0.487758	0.0837444	0.513826	-0.287408	-0.242585	-0.279251	0.935943	0.936764	0.353518	0.501189	0.423404	0.406888	0.55926	0.0451029	0.912362	0.989275	1.44629	0.158211	1.03611	1.13066
8.89167	0.212894	0.926887	0.790986	0.654198	0.381243	-0.113256	0.549243	-0.523477	-0.319241	0.885205	0.238969	0.83844	0.421852	0.76002	0.975982	0.245276	-0.239713	0.477048	0.441268	-0.301496	0.465431	1.07139	0.592625	0.91655	0.6315	0.424104	0.199868	0.413421	0.00907029	-0.492883	0.182475	0.490925	-0.175348	-0.296356	-0.322092	0.924707	0.958902	0.353777	0.607951	0.460783	0.403915	0.54382	0.111021	0.845289	0.98237	1.40581	0.234306	0.864772	1.18396
9.09167	0.23088	0.931731	0.677959	0.63677	0.363476	-0.142598	0.623026	-0.299337	-0.475637	1.00341	0.282129	0.828816	0.326202	0.734522	0.96405	0.245074	-0.275054	0.489458	0.476425	0.0915182	0.444587	1.0484	0.609374	1.0017	0.6407	0.44095	0.179189	0.39018	0.0607481	-0.501159	0.124764	0.462493	-0.1635	-0.301094	-0.291021	0.912199	0.792583	0.393738	0.625136	0.454835	0.474364	0.447293	0.0367053	0.703282	0.991084	1.45805	0.210263	0.839137	1.09712
9.29167	0.244263	0.927046	0.862322	0.711075	0.317336	-0.175617	0.589174	-0.256816	-0.470661	0.798058	0.30601	0.857945	0.323333	0.723181	0.950337	0.233462	-0.174049	0.271929	0.337645	-0.379341	0.448957	1.04333	0.60582	0.962851	0.615	0.426274	0.0280984	0.347643	-0.0189409	-0.478138	0.242628	0.517943	-0.224306	-0.159097	-0.262167	0.930058	0.915201	0.33065	0.474973	0.410131	0.338999	0.551358	0.0992138	0.932831	1.03413	1.42894	0.14264	0.888948	1.1958
9.49167	0.220663	0.977035	0.66929	0.636511	0.328625	-0.20479	0.514954	-0.218681	-0.474264	1.25853	0.245173	0.834317	0.221476	0.704076	0.916561	0.255335	-0.254533	0.285316	0.43052	-0.39709	0.444078	1.06053	0.597199	0.964191	0.6011	0.385939	-0.0274673	0.360522	0.00830808	-0.466657	0.519526	0.532887	-0.253817	-0.316391	-0.145027	0.908901	0.939571	0.364472	0.528594	0.37507	0.475268	0.508248	-0.010397	0.921379	1.07817	1.32452	0.117212	1.00874	1.25518
9.69167	0.281844	0.91569	0.727822	0.639824	0.261444	-0.0493953	0.487654	-0.366882	-0.436692	1.1528	0.262256	0.804392	0.304029	0.665892	0.940993	0.304718	-0.200476	0.379252	0.334145	-0.583797	0.331482	1.03734	0.59417	1.02483	0.5906	0.424382	-0.15376	0.332654	-0.0448941	-0.466961	0.294983	0.506606	-0.174821	-0.206738	-0.191703	0.90726	0.904547	0.198335	0.463169	0.360628	0.339162	0.400557	0.0699379	0.805001	1.06872	1.40876	0.261276	0.960814	1.16236
9.89167	0.223401	1.00072	0.748171	0.671693	0.324094	-0.0186986	0.626776	-0.384584	-0.471725	1.07443	0.23011	0.806333	0.270005	0.741987	0.950501	0.265563	-0.23198	0.175136	0.43295	-0.470252	0.444045	1.03021	0.555177	0.902891	0.5861	0.372045	-0.125978	0.281634	0.0183311	-0.41536	0.15006	0.452739	-0.271973	-0.24413	-0.250203	0.780454	1.00745	0.324638	0.490282	0.358609	0.342501	0.397061	-0.0267292	0.988887	1.113	1.27303	0.201276	1.00532	1.20571
10.0917	0.254497	0.943643	0.798827	0.656196	0.128467	-0.0376875	0.667981	-0.461091	-0.391469	1.27711	0.156353	0.816222	0.326242	0.724278	0.94535	0.269175	-0.243377	0.137657	0.432436	-0.30852	0.351817	1.02644	0.566193	0.837459	0.5105	0.416771	-0.233258	0.260052	-0.0369291	-0.429657	0.182395	0.470401	-0.0926294	-0.249796	0.0656781	0.836145	1.01399	0.262302	0.486674	0.315423	0.367413	0.437286	-0.0173635	0.827665	1.13548	1.35287	0.150885	1.01845	1.09517
10.2917	0.197902	0.906042	0.685239	0.602523	0.338514	-0.02015	0.636677	-0.517165	-0.524291	1.0648	0.199615	0.800171	0.223326	0.659262	0.937685	0.316093	-0.17769	0.137732	0.339466	-0.367229	0.3559	1.06921	0.548198	0.860133	0.5704	0.367304	-0.132345	0.277559	-0.0887212	-0.390774	0.172799	0.466944	-0.261297	-0.134014	-0.187815	0.887275	1.01693	0.288565	0.517311	0.289718	0.399869	0.418844	-0.00987087	0.856934	1.05267	1.45358	0.174464	0.97705	1.08881
10.4917	0.217206	0.943405	0.766766	0.60787	0.253989	-0.0125302	0.607447	-0.0820762	-0.46699	1.04565	0.253448	0.834239	0.272056	0.721835	0.89783	0.394319	-0.284465	-0.00142896	0.446507	-0.492163	0.404757	1.02805	0.519598	0.820074	0.5501	0.358984	-0.232554	0.262191	-0.131176	-0.397069	0.0919691	0.451262	-0.275865	-0.158736	-0.170837	0.888234	0.957435	0.294488	0.530179	0.43447	0.442355	0.366909	0.0384732	0.944163	1.08846	1.43083	0.0696888	0.984156	1.17098
10.6917	0.268581	0.966295	0.679812	0.586441	0.242248	-0.0109095	0.724547	-0.413805	-0.373969	0.814872	0.226029	0.786149	0.349032	0.73284	0.92299	0.321663	-0.144809	-0.0243425	0.341468	-0.0614554	0.43672	1.10303	0.547055	0.835256	0.5271	0.3679	-0.272497	0.270952	-0.126984	-0.389423	0.197865	0.435815	-0.142828	-0.241658	-0.522346	0.781765	0.893765	0.415323	0.579691	0.434313	0.361919	0.330141	0.0226672	1.01309	1.10504	1.4119	0.0863077	1.21975	1.18685
10.8917	0.250766	0.999251	0.765012	0.617423	0.425322	-0.0603774	0.648106	-0.289996	-0.0175679	1.19207	0.238775	0.790882	0.198955	0.728129	0.884408	0.369662	-0.173936	-0.295419	0.15809	-0.189367	0.487083	1.06257	0.532256	0.771276	0.5231	0.349121	-0.281033	0.277806	-0.120543	-0.428685	0.0039626	0.391673	-0.193674	-0.287806	-0.396971	0.887335	0.950417	0.267018	0.502107	0.320262	0.263951	0.434206	-0.157429	1.0149	1.14909	1.40373	0.11479	1.29079	1.2166
11.0917	0.203361	1.07799	0.833139	0.65838	0.333472	-0.220972	0.606901	-0.317071	-0.717881	1.16238	0.153738	0.779125	0.284108	0.724278	0.909665	0.368851	-0.178886	-0.149214	0.341334	-0.336675	0.299209	1.08703	0.526166	0.822001	0.501	0.256449	-0.22893	0.259019	-0.113188	-0.349818	0.0638393	0.41253	-0.331929	-0.34271	-0.467787	0.886901	0.935552	0.416215	0.561755	0.317425	0.361505	0.362997	-0.088459	1.16096	1.07086	1.35174	0.0912212	1.06797	1.18542
11.2917	0.231428	1.02264	0.776957	0.656365	0.279792	-0.178012	0.529005	-0.383938	-0.347618	1.30709	0.221794	0.763091	0.199142	0.712576	0.88505	0.272634	-0.233522	-0.177417	0.325337	-0.455683	0.321591	1.07144	0.50894	0.788129	0.5034	0.271444	-0.20935	0.258248	-0.0890642	-0.355186	0.0955746	0.384688	-0.227043	-0.266174	-0.466784	0.838671	0.961932	0.32029	0.515768	0.249589	0.285803	0.349402	-0.0224568	1.1239	1.08746	1.41021	0.0914091	0.659158	1.17395
11.4917	0.235193	1.03729	0.822783	0.605534	0.472417	-0.154765	0.559253	-0.566597	-0.205119	0.94089	0.176041	0.805807	0.226651	0.73932	0.88505	0.287284	-0.156326	-0.14786	0.343244	-0.51023	0.310627	1.0839	0.499934	0.760187	0.4967	0.293432	-0.324932	0.228226	-0.11033	-0.360494	0.0720525	0.413702	-0.293664	-0.306605	-0.390303	0.897556	0.927801	0.324126	0.571495	0.300384	0.29835	0.291294	-0.0649709	1.08511	1.09472	1.33603	0.0897482	0.551067	1.10238
11.6917	0.215016	0.971695	0.716969	0.592228	0.217623	-0.214538	0.525801	-0.290075	-0.628498	0.925558	0.139557	0.822859	0.315652	0.631072	0.887141	0.328481	-0.0798216	-0.418686	0.347022	-0.481208	0.317442	1.0989	0.503386	0.802614	0.5892	0.206272	-0.284617	0.212335	-0.0242002	-0.391776	0.115733	0.348149	-0.228454	-0.330452	-0.486876	0.84141	0.923367	0.50403	0.580067	0.22721	0.351474	0.40265	-0.0776621	1.07385	1.121	1.3674	0.0858727	0.544317	1.33987
11.8917	0.287167	1.00171	0.788835	0.583085	0.247806	-0.0683116	0.502724	-0.134127	-0.495572	1.05619	0.164433	0.788195	0.337986	0.664595	0.848189	0.300516	-0.208931	-0.377372	0.375519	-0.291928	0.25325	1.06723	0.496309	0.715189	0.5075	0.204102	-0.334171	0.139805	-0.138913	-0.378056	0.06066	0.38314	-0.0904195	-0.339722	-0.420231	0.917681	0.996829	0.365762	0.500647	0.151535	0.279154	0.37099	-0.0128805	1.08677	1.07079	1.30598	0.124983	0.560315	1.24442
12.0917	0.224856	0.959744	0.798662	0.635901	0.563433	-0.11357	0.625429	-0.0939412	-0.740253	0.976569	0.147483	0.783498	0.360722	0.697521	0.828253	0.443617	-0.0266674	-0.314347	0.41211	0.071775	0.282237	1.05115	0.504134	0.78141	0.4987	0.246381	-0.288225	0.264316	-0.040359	-0.346083	0.0440954	0.369439	-0.165336	-0.424241	-0.660634	0.803873	0.849011	0.387291	0.537333	0.240521	0.304311	0.383103	0.0110284	1.03373	1.05207	1.29359	0.288177	0.567616	1.17118
12.2917	0.261513	1.00078	0.738079	0.532907	0.300374	-0.125206	0.463666	-0.233969	-0.459476	1.02661	0.102161	0.827853	0.255594	0.615543	0.810474	0.327823	-0.1643	-0.370377	0.423348	-0.424406	0.212723	1.06525	0.489883	0.704596	0.468	0.185179	-0.291372	0.227891	-0.128966	-0.332172	0.107935	0.389856	-0.217354	-0.272664	-0.353655	0.82316	0.932937	0.247739	0.534225	0.185936	0.265331	0.332429	-0.140255	1.10618	1.06965	1.37884	0.148186	0.652062	1.1308
12.4917	0.240121	1.00463	0.856598	0.536407	0.306787	-0.279536	0.556268	-0.289839	-0.529575	1.03579	0.135322	0.812035	0.244213	0.665879	0.857776	0.346995	0.141672	-0.527588	0.358536	-0.450682	0.257211	1.03467	0.467124	0.721762	0.4622	0.228846	-0.292189	0.213586	-0.0724861	-0.39129	0.00309866	0.349938	-0.17494	-0.362178	-0.293044	0.857941	1.00184	0.395141	0.498186	0.149356	0.159694	0.318873	0.00793458	1.08019	1.05393	1.2824	0.0431143	0.416356	1.01973
12.6917	0.229699	1.04396	0.721767	0.567498	0.219167	-0.247557	0.514772	-0.182329	-0.413531	0.961466	0.113409	0.790401	0.215725	0.610932	0.837258	0.343164	-0.166241	-0.526811	0.352866	-0.563938	0.246069	1.05367	0.44908	0.694462	0.4771	0.253652	-0.282772	0.262701	-0.146611	-0.322598	0.07901	0.35703	-0.0892466	-0.276784	-0.353972	0.815113	1.07106	0.397815	0.507655	0.117889	0.289334	0.273216	-0.259	1.14379	1.03792	1.33024	0.00874941	0.72249	0.728277
12.8917	0.227012	1.02299	0.754821	0.56646	0.505465	-0.200435	0.553975	-0.116567	-0.578059	0.863603	0.0929525	0.777891	0.249776	0.687065	0.840766	0.438453	-0.135699	-0.423475	0.30951	-0.676848	0.186358	1.0367	0.4681	0.692571	0.4984	0.248849	-0.252602	0.257928	-0.115703	-0.367077	0.026114	0.327619	-0.190461	-0.40879	-0.468579	0.777603	0.965792	0.234263	0.57406	0.175026	0.149081	0.318444	0.0434192	0.991105	1.03723	1.33301	0.0225211	0.501051	0.936464
13.0917	0.290846	0.979358	0.721105	0.520216	0.204137	-0.23106	0.385187	-0.110224	-0.589485	0.581986	0.0825242	0.834661	0.324567	0.633788	0.810129	0.34227	-0.166218	-0.628894	0.315143	-0.648693	0.0866294	1.0575	0.48338	0.698942	0.4601	0.209728	-0.266826	0.221183	-0.0881495	-0.405056	0.0271853	0.371264	-0.217099	-0.447418	-0.283244	0.836939	0.905663	0.285531	0.533057	0.121751	0.206853	0.307241	0.021215	1.07988	1.04653	1.27442	0.0151953	0.524382	0.916156
13.2917	0.273202	1.03715	0.764053	0.720496	0.271648	-0.264296	0.541126	-0.251924	-0.614224	0.505213	0.145586	0.810486	0.242631	0.697309	0.789774	0.357341	-0.107617	-0.502494	0.31401	-0.574952	0.198396	1.05085	0.465808	0.615757	0.434	0.266682	-0.236858	0.203691	-0.179881	-0.345597	-0.00717645	0.305917	-0.16197	-0.264732	-0.161494	0.873855	0.883111	0.28007	0.637462	0.119392	0.24422	0.29544	-0.0264767	1.15356	1.0108	1.2731	0.136728	0.437708	0.918564
13.4917	0.220133	1.00517	0.769413	0.62105	0.214018	-0.230285	0.629979	-0.105522	-0.52412	0.482129	0.0210515	0.819448	0.216355	0.678267	0.765675	0.318608	-0.216965	-0.633206	0.437378	-0.539859	0.143187	0.988775	0.450435	0.627893	0.48	0.156723	-0.3768	0.214183	-0.17184	-0.380782	0.0443949	0.310092	-0.114032	-0.310726	-0.307049	0.866712	1.11217	0.339537	0.525174	0.0388546	0.180988	0.288084	0.0219937	0.972468	1.05719	1.37142	0.070717	0.534074	1.13713
13.6917	0.239848	1.03237	0.712337	0.601304	0.294822	-0.218989	0.542655	-0.0581886	-0.458515	0.755995	0.101443	0.813227	0.207333	0.606458	0.782745	0.377965	-0.136353	-0.585123	0.54421	-0.435796	0.193417	1.01513	0.462388	0.657102	0.4401	0.190527	-0.324907	0.180218	-0.199661	-0.361967	0.064277	0.340014	-0.204689	-0.281471	-0.341216	0.785593	1.01836	0.283553	0.602111	-0.0186759	0.251062	0.261831	-0.108559	1.00174	1.08606	1.27159	0.129254	0.525691	1.06385
13.8917	0.259785	1.02238	0.852098	0.670353	0.350937	-0.242816	0.529987	0.0380403	-0.333378	0.64662	0.0497934	0.820267	0.214264	0.655286	0.782581	0.41766	-0.0696812	-0.51548	0.411734	-0.532922	0.193351	1.00957	0.454748	0.599198	0.4982	0.112027	-0.281639	0.184263	-0.162198	-0.372194	-0.0241212	0.316928	-0.121273	-0.325456	-0.295314	0.860935	1.01909	0.204309	0.5229	0.0928688	0.176697	0.330063	-0.184768	0.953397	1.08548	1.36909	0.0275829	0.515329	1.08506
14.0917	0.269249	0.96558	0.756244	0.652032	0.215756	-0.287833	0.470509	-0.272215	-0.437241	0.665599	0.113173	0.859078	0.326028	0.638985	0.774237	0.330625	-0.15683	-0.619569	0.323243	0.0286753	0.169055	1.00326	0.423488	0.6927	0.5333	0.184644	-0.286469	0.22501	-0.0660074	-0.359719	0.0343041	0.284606	-0.0137525	-0.459418	-0.311078	0.824067	1.093	0.257094	0.588284	0.101479	0.251822	0.302212	-0.10357	0.949564	1.08023	1.28932	0.054879	0.511305	1.07804
14.2917	0.198655	0.980271	0.645203	0.603018	0.293063	-0.279584	0.479646	-0.0224045	-0.155915	0.475062	0.134481	0.872183	0.205591	0.620005	0.768771	0.314574	-0.205802	-0.61834	0.271527	-0.384342	0.194634	0.986455	0.428885	0.626002	0.5067	0.192646	-0.39934	0.121382	-0.260218	-0.377464	-0.0447174	0.268392	0.0646315	-0.350229	-0.190683	0.870726	1.07243	0.269394	0.439247	0.135739	0.209258	0.261844	0.00355688	0.872581	1.06532	1.2621	-0.00362828	0.475642	1.15808
14.4917	0.264423	0.981085	0.758097	0.531362	0.212208	-0.299855	0.380346	-0.095014	-0.54059	0.545224	0.11265	0.867549	0.180026	0.584749	0.794222	0.346101	-0.172477	-0.650354	0.280893	-0.474357	0.228799	1.00951	0.403439	0.594792	0.5459	0.142983	-0.356088	0.197127	-0.250615	-0.331504	-0.0759805	0.317276	-0.222742	-0.35332	-0.242726	0.81846	1.0352	0.186598	0.536457	0.133334	0.142105	0.217629	-0.0851126	0.990237	1.02828	1.34476	0.00873952	0.708028	1.1077
14.6917	0.219191	0.976023	0.743009	0.568928	0.314413	-0.211563	0.494679	0.0685546	-0.511836	0.678252	0.0978129	0.864387	0.239561	0.603143	0.770983	0.268905	-0.177186	-0.587705	0.242759	-0.603078	0.216385	0.966191	0.421543	0.595012	0.4408	0.124821	-0.309697	0.147445	-0.160521	-0.388132	-0.00391652	0.230611	-0.180618	-0.273436	-0.196946	0.81109	0.881771	0.197906	0.527405	0.308823	0.194666	0.292464	-0.0366001	1.04313	1.12818	1.30101	0.114098	0.473857	1.1703
14.8917	0.204902	1.04448	0.802136	0.608063	0.297494	-0.204282	0.433818	-0.221615	-0.537261	0.843313	0.149432	0.857559	0.21724	0.5844	0.670314	0.246745	-0.20538	-0.590363	0.293256	-0.587729	0.14925	1.00131	0.409833	0.724332	0.4891	0.0993258	-0.197652	0.056609	-0.123554	-0.338786	0.0730431	0.25267	-0.103628	-0.31773	-0.337785	0.811268	1.12174	0.210396	0.425691	0.160492	0.142731	0.299196	-0.225851	1.08923	1.09767	1.29611	0.0374692	0.617828	1.13989
16	0.135078	0.562172	0.463752	0.395466	0.373616	-0.262192	0.235109	-0.481665	-0.346176	0.396008	0.121325	0.49945	0.0235271	0.410774	0.501467	0.371434	0.0222065	-1.10316	0.22092	-0.2501	0.220424	0.553862	0.136826	0.607165	0.470152	0.139825	-0.133955	0.0297307	-0.369405	-0.467348	0.0499356	0.329039	0.0313638	-0.501858	-0.600075	1.00426	0.773508	0.409097	0.3689	0.262115	0.0385224	0.00978649	-0.0753259	1.29101	1.03954	1.0222	-0.0470985	0.226891	0.774205
17	0.253778	0.591355	0.700393	0.289956	0.066614	0.169158	0.178762	0.00487535	0.367278	0.809799	0.0140275	0.461143	0.0205912	0.412157	0.666078	0.362168	-0.288685	-0.432901	0.137777	0.338987	0.175682	0.661743	0.263248	0.331672	0.289387	-0.101722	0.23626	0.00790198	-0.424055	-0.348899	-0.0871195	0.361836	0.00183593	-0.308871	-0.12314	0.53024	0.622596	0.45218	0.556291	0.343371	0.11372	0.0782529	0.0543003	1.44905	0.845645	0.90508	0.235077	0.345009	0.749046
18	0.280937	0.628698	0.834098	0.464751	0.295799	0.644485	0.00764405	-0.0472861	1.08053	0.873065	0.0367914	0.493919	0.340439	0.574604	0.816946	0.374775	-0.088781	-0.489006	0.297544	0.276983	0.231244	0.778236	0.393149	0.337345	0.339925	-0.0250217	0.802346	0.135338	-0.0495055	0.23184	-0.0676982	0.385838	0.184511	-0.0529979	-0.488759	0.540409	0.763364	0.302718	0.547344	0.33	0.0516278	0.118413	-0.0534795	1.40131	0.782922	0.998624	0.33138	0.354257	0.943834
19	0.238838	0.635667	0.825264	0.534216	0.198571	0.999419	0.349115	1.01208	0.933328	0.0663433	0.148211	0.567615	0.259643	0.708675	0.862175	0.6854	-0.119112	0.0121838	0.542178	-0.312972	0.397798	0.936201	0.485174	0.618401	0.413708	0.0537766	0.795452	0.341619	-0.111244	0.576002	0.0451667	0.354276	0.126883	-0.0444997	-0.241318	0.570459	0.817528	0.513031	0.593018	0.310579	0.0999503	0.229339	0.193587	1.60709	0.870388	1.0305	0.440436	0.54568	0.920084
20	0.170606	0.663302	0.59051	0.525617	0.298643	1.05029	0.236092	0.544808	1.38841	0.874091	0.188356	0.681031	0.196542	0.765204	1.01504	0.780436	0.0476628	0.199528	0.399083	-0.172659	0.445892	1.04305	0.511963	0.613775	0.451009	0.17543	0.793899	0.515812	-0.0392157	0.785679	0.27456	0.466596	-0.119029	-0.0517618	-0.682521	0.613412	0.664415	0.643872	0.685556	0.434563	0.0981606	0.293829	0.0891535	1.22186	0.945305	0.907532	0.327851	0.406794	1.13078
21	0.269591	0.526258	0.870329	0.52817	0.379885	0.806314	0.170025	0.862084	0.903785	0.754912	0.221917	0.710275	0.467405	0.857775	0.908441	0.711881	0.00728934	0.211336	0.642516	-0.214805	0.562726	1.03919	0.538461	0.864924	0.217537	0.288598	0.814166	0.695811	-0.0640256	0.876907	0.308253	0.429838	0.152076	-0.227598	-0.563762	0.748481	0.583169	0.926168	0.434221	0.491456	0.230932	0.463903	-0.273711	1.44485	0.835068	0.850198	0.506368	0.686741	0.958386
22	0.132305	0.524709	0.555768	0.718589	0.358708	0.848186	0.571229	0.492789	0.573255	0.198517	0.233299	0.787842	0.590631	0.944065	0.92851	0.797246	0.0649044	0.254356	0.578878	-0.350955	0.510018	1.17413	0.590788	0.805331	0.345757	0.303469	1.00317	0.74641	-0.0897502	0.98531	0.316443	0.426813	0.077976	-0.151732	-0.287555	0.76753	0.600299	0.96322	0.523881	0.634303	0.230745	0.455364	0.109295	1.38352	0.927932	0.824549	0.470629	0.140736	1.05336
23	0.0738282	0.561159	0.770273	0.55404	0.254973	0.985994	0.2445	1.2098	0.550506	0.678309	0.274674	0.744873	0.341284	0.9367	1.00184	0.729703	0.197444	0.201935	0.539427	-0.507657	0.609692	1.15967	0.595064	0.812767	0.429138	0.377115	1.07159	0.987966	-0.00377294	0.99998	0.600403	0.500267	0.185378	0.152041	-0.168479	0.747101	0.780206	0.970293	0.572308	0.612934	0.265182	0.46133	-0.162711	1.29578	0.874225	0.587482	0.446872	0.710916	0.952314
24	0.263687	0.700704	0.481718	0.615124	0.535756	1.07707	0.173848	0.0709529	0.776761	0.515358	0.444511	0.707555	0.515666	1.07956	0.907332	0.753196	0.153889	0.332648	0.768631	-0.197201	0.627582	1.18435	0.631087	0.610911	0.512359	0.34873	1.14591	0.990192	0.134225	0.997519	0.329748	0.472645	0.125302	-0.156213	-0.267181	0.791434	0.684798	0.929808	0.628807	0.672433	0.233631	0.600368	0.329716	1.32392	0.911491	0.744583	0.664154	0.351856	0.932868
25	0.161621	0.653474	0.578102	0.643945	0.222614	0.962337	0.318429	0.267907	0.778614	0.492616	0.490531	0.785094	0.559543	1.03099	1.05131	0.846814	0.193607	0.521196	0.80838	-0.208908	0.641954	1.13595	0.603029	0.694187	0.492025	0.453877	1.14224	0.981024	0.0747728	1.01043	0.363856	0.468598	0.327662	0.165329	-0.375595	0.833906	0.724224	1.03501	0.491658	0.516774	0.319451	0.496694	-0.198449	1.23871	0.919794	0.724403	0.444618	0.316453	0.91473
26	0.171068	0.707613	0.336697	0.643475	0.212553	0.947315	0.246575	0.404654	0.241799	1.12544	0.419194	0.762575	0.576353	1.09227	0.981266	0.812233	0.184987	0.538945	0.799654	0.257384	0.688919	1.19172	0.634175	0.650291	0.582304	0.417934	1.07948	0.990629	-0.00228663	1.07419	0.383761	0.449793	0.699336	0.298519	0.200676	0.853644	0.976669	0.861448	0.618233	0.6886	0.40927	0.580171	-0.0723583	1.05507	0.880664	0.766461	0.594485	0.473511	0.817477
27	0.276368	0.73775	0.675776	0.566749	0.429932	0.876052	0.468471	0.308946	0.329089	0.407806	0.446111	0.784444	0.527731	1.12487	0.941872	0.931268	0.132449	0.449146	0.842298	-0.104757	0.647729	1.10365	0.637865	0.805221	0.750671	0.551681	1.16637	1.17408	0.213228	0.999866	0.315856	0.462635	0.71846	0.23965	-0.168532	0.845845	0.572068	1.17666	0.591579	0.568988	0.39537	0.625088	-0.190872	1.06259	0.953964	0.825303	0.471904	0.461797	0.863157
28	0.196636	0.68111	0.643913	0.655496	0.541789	1.04035	0.298664	0.462022	0.857669	0.506637	0.458292	0.751513	2.38645	1.11676	1.02219	1.05314	0.126424	0.678833	0.730073	0.191651	0.700868	1.14821	0.698939	0.842068	0.627905	0.620791	1.10999	1.04136	0.123021	0.994968	0.384107	0.491365	0.7154	0.342864	-0.168321	0.833111	0.702597	1.20784	0.558043	0.606019	0.533266	0.679089	-0.030244	1.20927	0.857729	0.885466	0.64971	0.486167	0.916164
29	0.234371	0.71482	0.598053	0.692175	0.340912	0.923585	0.269398	0.0998736	0.887624	0.808089	0.385479	0.753265	0.684136	1.1946	0.866974	0.972431	0.244588	0.554964	0.770766	0.289384	0.724567	1.10784	0.683642	0.755046	0.657905	0.564855	1.28098	1.01761	0.220431	1.03693	0.449732	0.469152	0.629928	0.276578	0.078117	0.953234	0.559915	1.07191	0.655899	0.70115	0.498785	0.63659	0.160817	1.22569	0.900311	0.81361	0.502157	0.334722	0.700984
30	0.273801	0.670508	0.5514	0.663896	0.228603	0.956894	0.362983	0.810728	0.872389	0.47586	0.583617	0.830811	0.552625	1.19785	0.931128	0.930204	0.11751	0.55173	0.880128	0.537142	0.632793	1.07843	0.669857	0.747997	0.510875	0.607	1.19108	1.05463	0.201109	0.995424	0.475995	0.460143	0.581021	0.168419	0.0770085	0.799429	0.665659	1.11625	0.786791	0.67659	0.491712	0.624893	0.17313	1.1159	0.975858	0.843409	0.549107	-0.0179773	0.878042
31	0.476289	0.817915	0.658504	0.648707	0.255124	0.995283	0.45089	0.521425	1.30616	0.587857	0.387048	0.822136	0.442189	1.2023	0.881063	1.03592	0.0456994	0.68673	1.0157	0.0536795	0.624362	1.04351	0.678375	0.642084	0.56578	0.500218	0.983145	1.09562	0.238381	1.0995	0.176624	0.52512	0.800771	0.414713	0.187533	0.891064	0.624318	1.04595	0.699133	0.638405	0.580145	0.652186	0.163659	1.09304	1.00605	0.815307	0.581939	0.201904	0.878247
32	0.34229	0.717083	0.560731	0.637917	-0.102162	0.807039	0.400111	0.647285	1.05232	0.135764	0.248003	0.73829	0.619667	1.1608	0.862339	1.0179	0.149736	0.666348	0.80375	0.485891	0.613907	1.03809	0.723713	0.724809	0.662637	0.633904	1.12302	1.08353	0.292803	1.09066	0.2804	0.517539	0.302214	0.181862	0.0462896	0.846105	0.511015	0.975963	0.623989	0.686905	0.568541	0.718157	0.392604	0.961835	0.993121	0.920734	0.62622	0.729477	0.955644
33	0.410419	0.708447	0.681334	0.700991	0.328524	0.88701	0.333062	0.398926	0.639443	0.475176	0.354932	0.775664	0.449388	1.13347	0.875373	0.953596	0.197828	0.823008	0.810741	0.402293	0.702428	1.06936	0.744065	0.733511	0.751513	0.658154	1.19955	1.12802	0.378437	1.0836	0.384625	0.548994	0.723968	0.276424	0.222211	0.974235	0.821355	1.05403	0.614291	0.816317	0.64433	0.751571	0.292653	1.01102	1.01079	0.717803	0.551569	0.410948	0.720019
34	0.45488	0.708328	0.390497	0.640107	0.250729	0.86357	0.348023	0.572924	0.843052	0.646677	0.258309	0.803658	0.496924	1.14502	0.9374	1.01187	0.230077	0.606933	0.619264	0.425187	0.692139	1.08562	0.74995	0.741993	0.670017	0.70576	1.08875	1.16845	0.37112	1.1544	0.401006	0.438399	0.397275	0.228216	0.364563	0.885478	0.778962	1.10447	0.803809	0.622023	0.65846	0.744904	0.285582	1.11922	0.920561	0.773627	0.566665	0.695794	0.781917
35	0.360413	0.706601	0.481222	0.794644	0.317752	0.811538	0.347367	-0.258867	0.755144	0.886915	0.382956	0.755483	0.514178	1.18551	0.931655	1.01101	0.33549	1.14483	0.835636	0.699568	0.537799	1.03709	0.75099	0.901	0.855348	0.661672	1.1862	1.13679	0.294861	0.95465	0.351277	0.498861	0.66328	0.37284	0.597225	0.861925	0.659247	1.06063	0.495913	0.779512	0.724117	0.67285	0.469066	1.12335	0.99819	1.01032	0.534396	0.614637	0.848579
36	0.467099	0.768541	0.632795	0.949434	0.484094	1.04136	0.437458	0.718569	1.38831	0.085152	0.399383	0.819572	0.570442	1.18009	0.914058	0.902205	0.330977	0.763142	0.687757	0.467333	0.663163	1.05887	0.773488	0.634704	0.842194	0.68333	1.18302	1.11047	0.357286	1.03629	0.6135	0.395805	0.762931	0.101515	0.380715	0.957947	0.707286	1.03655	0.575624	0.695416	0.714086	0.856259	0.188851	1.01355	0.772674	0.967317	0.665222	0.704296	0.794829
37	0.434549	0.678608	0.586936	0.854931	0.427799	1.03403	0.351845	0.978809	1.27281	0.895635	0.303806	0.835353	0.568953	1.07989	0.924311	0.940634	0.356591	0.940935	0.760141	0.857398	0.757293	1.05703	0.789809	0.754	0.734388	0.66053	1.20601	1.24332	0.638541	1.03768	0.42295	0.541477	0.496364	0.256955	0.489656	0.914747	0.516565	1.12582	0.531702	0.758242	0.596642	0.748257	0.755279	0.905346	0.915684	0.662166	0.616225	0.62236	0.81512
38	0.569011	0.731436	0.752207	0.817455	0.264905	0.864224	0.588155	1.20847	1.36824	0.818178		0.750927	0.580174	1.01241	0.953597	0.9499	0.367829	0.781944	0.886585	0.738592	0.755435	1.00831	0.803367	0.719797	0.804373	0.640568	1.12035	1.09855	0.700166	1.08406	0.353524	0.466532	0.599329	0.275497	0.524598	0.958572	0.761641	1.02853	0.598962	0.678041	0.603022	0.649184	0.976016	0.92191	0.950593	0.924128	0.617056	0.596659	0.726834
39	0.473466	0.689626	0.607583	0.85055	0.417652	1.13774	0.283703	0.360018	1.45306	0.508518		0.868771	0.413433	1.04789	0.973158	1.11941	0.343727	0.867682	0.872706	0.69185	0.626951	1.0377	0.757948	0.878198	0.318084	0.73143	1.12052	1.17901	0.559309	1.08693	0.432004	0.41527	0.8457	0.362333	0.592053	0.92748	0.741163	1.18937	0.486402	0.748856	0.632697	0.642555	0.842728	0.927768	1.03825	0.84058	0.539764	0.864827	0.764469
40	0.452981	0.749423	0.568473	0.803823	0.394384	0.968142	0.751301	0.691258	0.792716	0.873236		0.880165	0.608769	1.09429	0.935673	1.03729	0.399808	0.862793	0.918994	0.892606	0.678364	1.06892	0.852573	0.944015	0.902072	0.761512	1.08181	1.06144	0.202367	1.10743	0.464868	0.396934	0.445417	0.409768	0.400244	0.91765	0.76279	1.05989	0.641571	0.85754	0.64228	0.803467	0.666694	0.9716	0.923849	0.765518	0.58882	0.768093	0.678182
41	0.458988	0.661932	0.531945	0.845046	0.311483	1.11009	0.536503	-0.00321868	1.31594	0.456367		0.880363	0.62755	1.10113	1.01839	0.9579	0.444988	1.18266	0.856907	0.906828	0.585064	1.03845	0.831766	0.796299	0.769441	0.772341	1.20353	1.10309	0.514263	0.981574	0.339562	0.444959	0.988393	0.339465	0.350523	0.924447	0.680013	0.944586	0.615	0.585443	0.791621	0.642867	0.796699	0.778553	1.00951	0.986177	0.413328	0.52634	0.675517
42	0.555406	0.801775	0.613439	0.767361	0.404446	1.00711	0.43167	0.903975	1.18717	1.0632		0.847234	0.737182	1.04793	0.896115	1.08909	0.407052	1.14475	0.962726	0.617791	0.651446	1.0526	0.845713	0.919395	0.587679	0.782522	1.08623	1.03289	0.502258	1.00984	0.396064	0.522224	0.657212	0.389991	0.485275	0.966007	0.452162	1.1332	-0.0070076	0.68566	0.692753	0.817191	0.884527	0.942885	1.02406	0.885089	0.575563	0.605064	0.803668
43	0.457447	0.659728	0.544452	0.8516	0.0938457	0.939332	0.445211	0.490233	1.25881	1.08287		0.909515	0.442551	0.986836	1.00344	0.920382	0.445936	1.11489	0.780632	0.842222	0.600796	1.14487	0.808764	0.820312	0.512198	0.707735	1.11909	1.08585	0.456983	1.03242	0.314197	0.496497	0.764613	0.248766	0.689488	0.927689	0.764512	0.984894	0.673042	0.891568	0.68252	0.768844	0.842349	0.935001	0.981694	0.984291	0.622661	0.320022	0.922236
44	0.473722	0.702253	0.743174	0.981967	0.277487	1.09347	0.572976	0.325512	0.362852	0.728238		0.910172	0.433984	1.05522	0.976739	1.03218	0.452729	0.869487	0.812281	0.733736	0.573978	1.1099	0.885004	0.958445	0.820416	0.791254	0.975718	1.05725	0.701423	0.988818	0.304245	0.456203	0.744571	0.0826644	0.43983	1.00889	0.742311	1.04963	0.465317	0.713034	0.626635	0.825184	1.06043	0.738844	1.0591	0.879053	0.622098	0.454333	0.650436
45	0.55864	0.62983	0.531151	0.978401	0.395871	0.828882	0.658589	0.380703	0.828641	0.658817		0.917554	0.427188	1.08221	0.966922	0.957799	0.502581	1.04705	0.947133	0.913246	0.596282	1.13272	0.856914	0.81497	0.838584	0.830869	1.19494	1.10654	0.482364	1.14542	0.264123	0.442445	0.816071	0.446233	0.897184	0.983701	0.592452	1.12205	0.712398	0.702359	0.762567	0.927806	0.884463	0.905274	0.895488	0.988063	0.605904	0.302889	0.752326
46	0.503552	0.673367	0.660489	0.944383	0.461882	1.09536	0.703362	0.998831	1.43072	0.42747		0.816048	0.58126	1.20802	0.989846	1.02053	0.435126	1.01855	0.968465	0.778223	0.461791	0.977625	0.860815	0.756809	0.989183	0.81535	1.28127	1.13033	0.462699	1.17401	0.159137	0.516389	0.666442	0.303309	0.749712	0.957687	0.493789	1.01529	0.480021	0.736567	0.653769	0.798164	0.970776	0.911422	0.914971	0.92394	0.574881	0.629856	0.823241
47	0.521932	0.69046	0.704462	0.834708	0.422047	0.985269	0.52056	0.426995	1.07404	0.322141		0.934012	0.399156	1.05428	0.914967	0.939369	0.7253	1.00283	0.827772	0.47453	0.665652	1.04598	0.90573	0.927051	1.05712	0.891803	1.10535	1.18189	0.529355	0.976631	0.23233	0.443851	0.694032	0.584368	0.326772	0.93636	0.898199	1.00486	0.542713	0.762525	0.840536	0.95506	0.960042	0.948093	0.919191	0.968637	0.572804	0.413901	0.703853
48	0.472798	0.682539	0.862587	0.862498	0.147124	1.06277	0.732082	1.47207	0.652105	0.367453		0.821282	0.391796	1.11631	0.919948	0.945495	0.506124	1.04773	0.805752	0.829127	0.586889	1.00579	0.916882	0.890755	0.581703	0.797579	1.13501	1.00587	0.351226	1.04194	0.535331	0.525589	0.645737	0.373303	0.687271	1.01965	0.733411	1.25909	0.565426	0.836351	0.621092	0.790093	0.776179	0.924007	1.03387	0.934501	0.540031	0.69852	0.762753
49	0.587032	0.674201	0.735234	0.843797	0.559153	0.910305	0.217309	-0.0893183	1.01877	0.695237		0.881733	0.480435	1.10819	0.994409	0.851675	0.578498	1.27576	0.988381	1.05156	0.676041	1.04855	0.940957	1.08787	0.764387	0.735688	1.09778	1.14753	0.561825	1.09686	0.356772	0.420233	0.598564	0.357697	0.229706	0.934563	0.538766	1.13051	0.630684	0.667835	0.834733	0.872557	0.983025	0.834825	0.933056	0.958076	0.5427	0.546135	0.710258
50	0.526039	0.614642	0.687389	0.989535	0.221817	0.945864	0.58335	0.884757	1.27745	0.419605		0.929619	0.520653	0.936812	1.04422	0.904939	0.627402	1.01434	0.918419	0.66488	0.605808	0.960007	0.959553	0.999422	0.425448	0.773853	1.08557	0.976047	0.646773	1.05677	0.484358	0.52101	0.959528	0.217709	0.771458	1.00694	0.689487	1.12427	0.429591	0.582693	0.584417	0.705017	0.832499	1.13998	0.880637	1.01786	0.627318	0.429833	0.719379
51	0.419404	0.673248	0.863679	0.987073	0.284079	1.13628	0.274094	0.787866	0.796319	0.754399		0.864208	0.410296	0.851905	0.936782	0.901446	0.568907	0.939431	0.682419	0.894427	0.608198	1.02172	0.934308	1.09707	0.677156	0.781905	1.16195	1.05996	0.452295	1.0969	0.390466	0.424662	0.925869	0.25232	0.434288	0.858735	0.696951	0.990128	0.619234	0.666122	0.743486	0.750519	1.06991	0.973987	0.872909	0.929032	0.614416	0.660002	0.763829
52	0.423665	0.700526	0.665849	0.893692	0.336776	1.10972	0.582258	0.123966	-0.110142	0.652661		0.838404	0.3998	1.02063	0.940636	0.861041	0.402087	1.04856	0.697581	0.731568	0.718592	1.02764	0.928488	1.03522	0.606569	0.781011	1.09761	1.10663	0.414223	1.06822	0.380064	0.39276	0.884816	0.438199	0.698777	0.996851	0.850256	0.945642	0.727852	0.712187	0.689592	0.897862	1.09314	0.95142	0.975447	0.932992	0.578558	0.754951	0.532123
53	0.559513	0.665207	0.650166	0.980519	0.187562	1.08324	0.563912	0.301798	0.759982			0.854919	0.313051	1.1304	0.987828	1.04129	0.671477	1.04976	0.837001	0.815252	0.674879	1.11242	0.942566	1.07328	0.55062	0.868849	1.1037	1.17159	0.735266	1.10524	0.398206	0.436184	0.723356	0.454423	0.551464	0.985823	0.509962	0.94549	0.665847	0.701123	0.61184	0.85622	1.17724	0.838586	0.842192	1.07293	0.613645	0.528871	0.705236
54	0.50504	0.60154	0.753994	0.818306	0.364697	1.16626	0.494024	-0.00823602	1.71143			0.777748	0.635513	0.974984	0.877773	0.846713	0.630494	1.09256	0.839424	1.01445	0.625756	1.11837	0.947524	0.799603	0.76178	0.720354	0.949868	0.964522	0.509347	1.09221	0.493585	0.485742	0.741256	0.453186	0.32123	0.99939	0.683745	1.06152	0.75119	0.7644	0.620775	0.837934	1.28774	0.787377					0.668882
55	0.462581	0.671759	0.812261	0.941016	0.328891	1.02721	0.416928	0.508977	0.613915			0.77719	0.59047	0.886601	0.914767	0.996532	0.607114	1.09346	0.825093	1.10151	0.578458	1.08919	0.980637	0.895106	1.12117	0.82547	1.17147	1.07799	0.600469	1.03406	0.362232	0.5018	0.85233	0.4297	0.504066	0.867758	0.637046	1.22414	0.553976	0.674182	0.708803	0.90219	0.658486	0.857175					0.671546
56	0.509199	0.63924	0.653144	0.898127	0.188187	0.909579	0.682504	0.769074	1.14095			0.893636	0.448262	1.07488	0.899315	1.05486	0.636271	1.18326	0.611995	0.755329	0.515063	1.1089	1.00494	0.999256	1.1241	0.751454	1.08069	1.0875	0.583548	1.15266	0.382517	0.607732	0.755077	0.390454	0.702208	0.976358	0.779345	1.08945	0.728665	0.741318	0.740657	1.02532	0.751933	0.919523					0.690454
57	0.422228	0.646685	0.917578	0.849119	0.343067	0.911393	0.494024	-0.0293468	0.151008			0.946112	0.536458	1.04108	0.844978	0.995266	0.637851	0.992378	0.754567	1.09718	0.564219	1.09533	1.00605	0.908821	0.690431	0.799337	1.06149	1.06603	0.633282	0.974673	0.551918		0.737687	0.528589	0.777422	0.935345	0.990928	0.972702	0.717465	0.655509	0.461937	0.879069	0.924747	0.864625					0.781814
58	0.530351	0.656393	0.753001	0.860217	0.434284	0.976633	0.43178	-0.355474	1.24986			0.855216	0.484899	1.05253	0.904859	0.876535	0.580732	0.964626	0.838284	0.897376	0.614106	1.02776	1.00892	0.786275	1.00567	0.745283	1.11727	1.23175	0.385983	0.996563	0.426267		0.833563	0.511129	0.815267	0.996487	0.649582	0.947671	0.678861	0.765987	0.631758	0.854388	0.874109	0.957496					0.644159
59	0.571476	0.61232	0.643813	0.841479	0.519253	0.906459	0.652474	0.0664562	0.769144			0.780171	0.625539	0.913993	0.978648		0.772421	0.985834	1.00408	1.26394	0.541317	1.09431	0.990895	0.972269	0.637009	0.982449	1.1588	1.23275	0.644258	0.84586	0.376297		0.599839	0.469101	0.541171	1.08603	0.585561	1.13047	0.640257	0.799384	0.830346	0.839767	1.01617	0.960461					0.753632
60	0.540243	0.597172	0.650365	0.781108	0.242241	0.864586	0.425774	1.13297	1.11944			0.862781			0.814346		0.614945	1.04984		1.16251	0.568767	1.04177	0.975923	0.838873	0.647758	0.895352	1.09277	1.12281	0.557175	0.884492	0.417662		0.995431	0.471883	0.626202	1.00238	0.705596	1.19801	0.642447	0.810838	0.803991	0.736677	0.591368	0.755986					0.696449
[truncated: 6 more columns]
